# Supplementary material for: A structure-based framework for selective inhibitor design and optimization
Source: Commun Biol. 2025 Mar 12;8:422. doi: 10.1038/s42003-025-07840-3 (PMC11903766; doi:10.1038/s42003-025-07840-3)
Supplement: Supplementary file 2 — Supplementary Data 1 [file 42003_2025_7840_MOESM2_ESM.xlsx]

## Sheet: Pocket2Mol
Target	Score	QED	SAS	MW	LogP	Rotatable Bonds	Ligand Efficiency	Model	Compound
ATM	-9.14	0.837505	3.9478	267.284	2.6423	2	0.457	Pocket2Mol	ATM_1
ATM	-8.98	0.685657	3.36894	235.286	1.4863	0	0.498889	Pocket2Mol	ATM_2
ATM	-8.88	0.708353	3.02771	283.287	1.4421	1	0.422857	Pocket2Mol	ATM_3
ATM	-8.84	0.742763	4.46967	281.319	2.2607	0	0.420952	Pocket2Mol	ATM_4
ATM	-8.81	0.622148	2.50403	255.229	1.946	1	0.463684	Pocket2Mol	ATM_5
ATM	-8.77	0.707217	3.35702	273.244	0.7086	1	0.4385	Pocket2Mol	ATM_6
ATM	-8.76	0.605081	4.17843	285.263	-0.4308	0	0.417143	Pocket2Mol	ATM_7
ATM	-8.59	0.77946	2.99506	274.276	1.2112	1	0.4295	Pocket2Mol	ATM_8
ATM	-8.59	0.522413	2.38167	263.325	3.9065	1	0.452105	Pocket2Mol	ATM_9
ATM	-8.54	0.704096	4.3829	243.266	0.4908	1	0.474444	Pocket2Mol	ATM_10
ATM	-8.54	0.751189	2.90012	241.25	2.2147	1	0.474444	Pocket2Mol	ATM_11
ATM	-8.47	0.835859	3.93714	271.226	1.9574	2	0.4235	Pocket2Mol	ATM_12
ATM	-8.45	0.871556	1.55385	226.275	3.28402	3	0.497059	Pocket2Mol	ATM_13
ATM	-8.45	0.817219	3.84767	253.236	1.8183	2	0.444737	Pocket2Mol	ATM_14
ATM	-8.43	0.790015	2.77349	250.257	2.594	1	0.443684	Pocket2Mol	ATM_15
ATM	-8.42	0.619259	2.71785	275.216	1.0297	3	0.421	Pocket2Mol	ATM_16
ATM	-8.38	0.467732	2.70336	247.206	1.0371	2	0.465556	Pocket2Mol	ATM_17
ATM	-8.36	0.649175	2.33748	235.29	3.30864	1	0.464444	Pocket2Mol	ATM_18
ATM	-8.36	0.527658	2.28754	260.3	3.1835	1	0.418	Pocket2Mol	ATM_19
ATM	-8.31	0.88656	3.37096	253.301	3.71742	2	0.437368	Pocket2Mol	ATM_20
ATM	-8.27	0.779783	3.90993	251.245	1.3848	2	0.435263	Pocket2Mol	ATM_21
ATM	-8.25	0.745595	2.40537	282.314	4.8245	3	0.392857	Pocket2Mol	ATM_22
ATM	-8.24	0.438288	2.88636	289.287	2.42122	0	0.392381	Pocket2Mol	ATM_23
ATM	-8.24	0.810189	2.71135	225.251	2.5091	1	0.484706	Pocket2Mol	ATM_24
ATM	-8.2	0.793164	4.13698	270.292	2.0551	0	0.41	Pocket2Mol	ATM_25
ATM	-8.18	0.792756	3.81478	235.246	1.6792	2	0.454444	Pocket2Mol	ATM_26
ATM	-8.16	0.627964	4.21903	275.22	-1.7674	1	0.408	Pocket2Mol	ATM_27
ATM	-8.15	0.399766	2.79317	261.208	2.1492	1	0.428947	Pocket2Mol	ATM_28
ATM	-8.14	0.733561	2.40759	258.273	3.72722	3	0.428421	Pocket2Mol	ATM_29
ATM	-8.14	0.751137	1.79581	273.288	2.66712	3	0.407	Pocket2Mol	ATM_30
ATM	-8.14	0.817219	3.89018	253.236	1.8183	2	0.428421	Pocket2Mol	ATM_31
ATM	-8.13	0.508245	3.2304	284.279	0.2615	1	0.387143	Pocket2Mol	ATM_32
ATM	-8.12	0.706702	2.34151	256.236	2.3777	2	0.427368	Pocket2Mol	ATM_33
ATM	-8.11	0.592345	2.78591	247.206	1.0371	2	0.450556	Pocket2Mol	ATM_34
ATM	-8.1	0.825374	3.89547	255.273	2.4762	2	0.426316	Pocket2Mol	ATM_35
ATM	-8.09	0.848674	1.68279	228.247	2.6812	3	0.475882	Pocket2Mol	ATM_36
ATM	-8.08	0.679885	2.58675	231.207	1.3315	2	0.475294	Pocket2Mol	ATM_37
ATM	-8.06	0.604429	2.83592	270.296	0.79642	1	0.403	Pocket2Mol	ATM_38
ATM	-8.05	0.89339	2.73521	253.257	2.65042	2	0.423684	Pocket2Mol	ATM_39
ATM	-8.04	0.797959	1.97528	288.255	2.4642	4	0.382857	Pocket2Mol	ATM_40
ATM	-8.02	0.479247	3.73314	294.219	-0.1843	2	0.381905	Pocket2Mol	ATM_41
ATM	-8.01	0.620953	3.36194	231.251	0.8199	0	0.471176	Pocket2Mol	ATM_42
ATM	-8.01	0.51832	2.3075	246.273	2.9445	1	0.421579	Pocket2Mol	ATM_43
ATM	-7.99	0.789402	1.94109	260.245	2.89672	3	0.420526	Pocket2Mol	ATM_44
ATM	-7.98	0.499063	3.05858	272.268	0.1936	1	0.399	Pocket2Mol	ATM_45
ATM	-7.97	0.700546	2.14975	284.271	1.1006	1	0.379524	Pocket2Mol	ATM_46
ATM	-7.96	0.690869	3.15654	225.251	2.9194	0	0.468235	Pocket2Mol	ATM_47
ATM	-7.96	0.428791	2.76092	271.272	3.60522	0	0.398	Pocket2Mol	ATM_48
ATM	-7.95	0.679885	2.54701	231.207	1.3315	2	0.467647	Pocket2Mol	ATM_49
ATM	-7.94	0.902127	2.98191	252.277	1.651	3	0.417895	Pocket2Mol	ATM_50
PARP1	-13.94	0.800931	4.04547	419.484	2.1696	3	0.435625	Pocket2Mol	PARP1_1
PARP1	-13.65	0.775463	4.43452	430.504	2.0493	4	0.426563	Pocket2Mol	PARP1_2
PARP1	-13.53	0.569717	4.56446	418.493	2.71984	1	0.436452	Pocket2Mol	PARP1_3
PARP1	-13.43	0.412337	5.23922	449.511	1.4364	1	0.40697	Pocket2Mol	PARP1_4
PARP1	-13.06	0.609267	5.23493	433.42	0.4582	2	0.408125	Pocket2Mol	PARP1_5
PARP1	-13.05	0.58612	5.28287	432.436	-0.1411	2	0.407813	Pocket2Mol	PARP1_6
PARP1	-12.63	0.515845	5.98635	429.612	5.4542	0	0.394688	Pocket2Mol	PARP1_7
PARP1	-12.61	0.587219	4.52451	394.427	0.1333	4	0.434828	Pocket2Mol	PARP1_8
PARP1	-12.48	0.693366	4.89099	443.503	2.8912	2	0.378182	Pocket2Mol	PARP1_9
PARP1	-12.48	0.439666	4.69892	396.443	-0.6406	4	0.430345	Pocket2Mol	PARP1_10
PARP1	-12.47	0.46615	3.18994	438.506	4.8878	5	0.377879	Pocket2Mol	PARP1_11
PARP1	-12.45	0.69612	4.9972	441.487	2.6672	2	0.377273	Pocket2Mol	PARP1_12
PARP1	-12.38	0.446268	3.72545	451.866	2.9904	2	0.386875	Pocket2Mol	PARP1_13
PARP1	-12.35	0.440123	4.1673	451.87	2.084	2	0.385937	Pocket2Mol	PARP1_14
PARP1	-12.28	0.481023	5.1469	435.524	1.6348	2	0.38375	Pocket2Mol	PARP1_15
PARP1	-12.28	0.732714	4.29711	378.428	0.8149	4	0.438571	Pocket2Mol	PARP1_16
PARP1	-12.25	0.43086	3.24261	436.515	4.4543	5	0.371212	Pocket2Mol	PARP1_17
PARP1	-12.25	0.522372	4.16352	450.882	3.1877	2	0.382812	Pocket2Mol	PARP1_18
PARP1	-12.22	0.44481	3.98527	452.854	2.4789	2	0.381875	Pocket2Mol	PARP1_19
PARP1	-12.21	0.599567	4.0897	449.894	4.0732	2	0.381563	Pocket2Mol	PARP1_20
PARP1	-12.18	0.748424	3.91803	438.531	3.6226	5	0.369091	Pocket2Mol	PARP1_21
PARP1	-12.15	0.620784	4.20153	403.486	2.9272	4	0.405	Pocket2Mol	PARP1_22
PARP1	-12.14	0.434062	5.22862	420.425	1.69212	2	0.391613	Pocket2Mol	PARP1_23
PARP1	-12.1	0.489454	3.10136	420.516	4.7487	5	0.378125	Pocket2Mol	PARP1_24
PARP1	-11.98	0.731768	4.17301	364.401	0.4248	4	0.443704	Pocket2Mol	PARP1_25
PARP1	-11.97	0.437191	5.4422	454.483	-0.3694	1	0.362727	Pocket2Mol	PARP1_26
PARP1	-11.93	0.870686	3.76685	362.429	1.8441	4	0.441852	Pocket2Mol	PARP1_27
PARP1	-11.92	0.846607	3.92319	362.429	3.3377	2	0.441481	Pocket2Mol	PARP1_28
PARP1	-11.88	0.762101	5.14002	417.469	2.4794	3	0.383226	Pocket2Mol	PARP1_29
PARP1	-11.84	0.638225	4.69883	422.489	1.8373	3	0.381935	Pocket2Mol	PARP1_30
PARP1	-11.82	0.540703	4.84698	424.505	1.3545	3	0.38129	Pocket2Mol	PARP1_31
PARP1	-11.81	0.48685	4.15604	442.903	1.4618	4	0.380968	Pocket2Mol	PARP1_32
PARP1	-11.8	0.751954	4.35855	364.445	3.1295	2	0.437037	Pocket2Mol	PARP1_33
PARP1	-11.79	0.527577	3.40079	436.464	2.41102	5	0.368437	Pocket2Mol	PARP1_34
PARP1	-11.77	0.494705	4.16015	426.448	0.9475	4	0.379677	Pocket2Mol	PARP1_35
PARP1	-11.66	0.50415	4.75366	429.52	3.21702	1	0.364375	Pocket2Mol	PARP1_36
PARP1	-11.63	0.600128	4.27895	421.476	3.0663	4	0.375161	Pocket2Mol	PARP1_37
PARP1	-11.62	0.681135	4.9849	364.453	1.5005	1	0.43037	Pocket2Mol	PARP1_38
PARP1	-11.59	0.656948	4.77849	409.49	1.8499	3	0.386333	Pocket2Mol	PARP1_39
PARP1	-11.57	0.44204	4.87811	442.472	-0.3663	2	0.361563	Pocket2Mol	PARP1_40
PARP1	-11.56	0.87723	3.57242	346.386	1.3741	4	0.444615	Pocket2Mol	PARP1_41
PARP1	-11.55	0.316312	5.32638	428.445	-1.4316	1	0.372581	Pocket2Mol	PARP1_42
PARP1	-11.55	0.566231	4.22457	394.383	0.0805	5	0.398276	Pocket2Mol	PARP1_43
PARP1	-11.53	0.575483	4.40145	412.402	0.3585	1	0.384333	Pocket2Mol	PARP1_44
PARP1	-11.53	0.547035	3.42375	422.481	2.31872	5	0.371935	Pocket2Mol	PARP1_45
PARP1	-11.52	0.434107	3.03018	452.457	4.4464	7	0.349091	Pocket2Mol	PARP1_46
PARP1	-11.52	0.679421	5.24636	359.389	3.3084	1	0.426667	Pocket2Mol	PARP1_47
PARP1	-11.47	0.738026	4.87831	391.427	1.2296	2	0.395517	Pocket2Mol	PARP1_48
PARP1	-11.47	0.773187	3.54218	361.397	3.7377	4	0.424815	Pocket2Mol	PARP1_49
PARP1	-11.46	0.559168	4.92919	410.522	1.2622	3	0.382	Pocket2Mol	PARP1_50
USP1	-11.06	0.504446	2.20213	272.391	5.53066	0	0.526667	Pocket2Mol	USP1_1
USP1	-10.59	0.729469	4.10347	284.786	4.73942	0	0.5295	Pocket2Mol	USP1_2
USP1	-10.52	0.83182	3.13177	274.319	3.82	2	0.500952	Pocket2Mol	USP1_3
USP1	-10.24	0.613181	1.57444	246.309	4.37922	2	0.538947	Pocket2Mol	USP1_4
USP1	-10.22	0.788851	2.85175	264.368	4.56794	3	0.511	Pocket2Mol	USP1_5
USP1	-10.21	0.610933	1.70724	260.336	4.68764	2	0.5105	Pocket2Mol	USP1_6
USP1	-10.2	0.795177	2.36342	266.384	4.48734	3	0.51	Pocket2Mol	USP1_7
USP1	-10.19	0.665501	2.56741	278.307	3.80382	1	0.485238	Pocket2Mol	USP1_8
USP1	-10.11	0.784729	2.48515	280.411	4.79576	3	0.481429	Pocket2Mol	USP1_9
USP1	-10.03	0.766473	1.88542	278.351	4.45322	3	0.477619	Pocket2Mol	USP1_10
USP1	-10.02	0.768613	2.47304	261.324	3.73682	1	0.501	Pocket2Mol	USP1_11
USP1	-10.02	0.607901	3.18403	250.385	4.99494	0	0.527368	Pocket2Mol	USP1_12
USP1	-10	0.614213	1.66822	274.363	4.96372	4	0.47619	Pocket2Mol	USP1_13
USP1	-9.92	0.870293	3.39368	281.311	2.07952	1	0.472381	Pocket2Mol	USP1_14
USP1	-9.92	0.706312	1.76565	262.308	4.08482	2	0.496	Pocket2Mol	USP1_15
USP1	-9.83	0.829563	2.27716	280.367	4.33054	4	0.468095	Pocket2Mol	USP1_16
USP1	-9.81	0.914211	2.56832	282.383	4.19294	3	0.467143	Pocket2Mol	USP1_17
USP1	-9.81	0.477541	2.53735	262.312	3.25282	0	0.4905	Pocket2Mol	USP1_18
USP1	-9.75	0.701089	1.94942	278.307	3.79042	2	0.464286	Pocket2Mol	USP1_19
USP1	-9.74	0.793768	4.01958	291.375	3.0589	1	0.46381	Pocket2Mol	USP1_20
USP1	-9.68	0.672125	3.64682	254.373	5.3578	3	0.509474	Pocket2Mol	USP1_21
USP1	-9.62	0.877092	3.92463	285.343	2.4257	2	0.458095	Pocket2Mol	USP1_22
USP1	-9.6	0.711055	2.41697	269.388	3.7477	1	0.48	Pocket2Mol	USP1_23
USP1	-9.6	0.706715	4.05592	236.314	4.6528	3	0.533333	Pocket2Mol	USP1_24
USP1	-9.55	0.627137	3.98272	287.359	3.0235	2	0.454762	Pocket2Mol	USP1_25
USP1	-9.55	0.793768	4.14908	291.375	3.0589	1	0.454762	Pocket2Mol	USP1_26
USP1	-9.51	0.860845	3.30853	281.355	3.17442	4	0.452857	Pocket2Mol	USP1_27
USP1	-9.48	0.724162	3.44162	252.357	5.2779	3	0.498947	Pocket2Mol	USP1_28
USP1	-9.44	0.776223	2.3322	278.351	4.23852	3	0.449524	Pocket2Mol	USP1_29
USP1	-9.44	0.725356	2.33778	281.311	2.95002	2	0.449524	Pocket2Mol	USP1_30
USP1	-9.43	0.831725	2.15983	266.34	4.02212	4	0.4715	Pocket2Mol	USP1_31
USP1	-9.36	0.717202	4.123	256.732	4.8292	3	0.52	Pocket2Mol	USP1_32
USP1	-9.34	0.737457	2.7954	251.329	3.421	2	0.491579	Pocket2Mol	USP1_33
USP1	-9.33	0.836066	1.62129	279.383	3.82182	3	0.444286	Pocket2Mol	USP1_34
USP1	-9.31	0.711793	3.24911	212.248	3.582	0	0.581875	Pocket2Mol	USP1_35
USP1	-9.31	0.876251	2.20058	268.356	4.62114	4	0.4655	Pocket2Mol	USP1_36
USP1	-9.26	0.542365	2.05611	252.357	5.159	4	0.487368	Pocket2Mol	USP1_37
USP1	-9.25	0.793688	3.29634	286.327	2.83342	2	0.440476	Pocket2Mol	USP1_38
USP1	-9.24	0.715607	1.74148	276.335	5.15992	3	0.44	Pocket2Mol	USP1_39
USP1	-9.23	0.832882	1.63127	299.801	4.1668	3	0.439524	Pocket2Mol	USP1_40
USP1	-9.22	0.853944	3.56061	280.323	3.9048	3	0.439048	Pocket2Mol	USP1_41
USP1	-9.21	0.929525	4.03693	272.344	3.5005	3	0.4605	Pocket2Mol	USP1_42
USP1	-9.2	0.911612	1.70476	269.3	2.774	2	0.46	Pocket2Mol	USP1_43
USP1	-9.2	0.790816	3.80426	285.255	1.4451	0	0.438095	Pocket2Mol	USP1_44
USP1	-9.17	0.639065	2.17487	270.759	5.17982	3	0.482632	Pocket2Mol	USP1_45
USP1	-9.17	0.863055	3.68147	267.328	3.3382	2	0.4585	Pocket2Mol	USP1_46
USP1	-9.14	0.748768	4.0538	294.385	4.96034	2	0.435238	Pocket2Mol	USP1_47
USP1	-9.12	0.62612	2.4807	288.274	3.53264	2	0.434286	Pocket2Mol	USP1_48
USP1	-9.08	0.827682	4.05505	280.279	3.3289	1	0.432381	Pocket2Mol	USP1_49
USP1	-9.07	0.907698	1.97507	285.343	2.94764	4	0.431905	Pocket2Mol	USP1_50

## Sheet: SurfGen
Target	Score	QED	SAS	MW	LogP	Rotatable Bonds	Ligand Efficiency	Model	Compound
ATM	-11.9	0.273627	3.45709	428.396	3.91792	1	0.371875	SurfGen	ATM_51
ATM	-11.71	0.300339	4.44587	415.401	3.29502	0	0.377742	SurfGen	ATM_52
ATM	-11.59	0.192091	3.6723	417.373	3.26602	0	0.373871	SurfGen	ATM_53
ATM	-11.42	0.179639	3.95596	399.358	3.44992	0	0.380667	SurfGen	ATM_54
ATM	-11.4	0.602889	4.3535	410.385	1.19752	0	0.367742	SurfGen	ATM_55
ATM	-11.34	0.398751	4.2195	381.387	4.20352	0	0.391034	SurfGen	ATM_56
ATM	-11.17	0.463064	4.41496	429.388	1.2394	0	0.349062	SurfGen	ATM_57
ATM	-11.14	0.309271	3.86552	400.346	2.66458	1	0.371333	SurfGen	ATM_58
ATM	-11.03	0.367852	2.51152	389.414	5.7827	2	0.367667	SurfGen	ATM_59
ATM	-10.69	0.224094	3.65565	355.273	0.9688	0	0.395926	SurfGen	ATM_60
ATM	-10.66	0.184326	3.90376	332.311	1.7797	1	0.4264	SurfGen	ATM_61
ATM	-10.52	0.525142	3.48296	381.351	2.8026	1	0.362759	SurfGen	ATM_62
ATM	-10.27	0.565721	3.54773	307.261	0.6737	0	0.446522	SurfGen	ATM_63
ATM	-10.23	0.425103	2.6587	390.402	5.1777	2	0.341	SurfGen	ATM_64
ATM	-10.2	0.556694	4.26855	351.314	0.12812	0	0.392308	SurfGen	ATM_65
ATM	-10.06	0.469357	4.06495	393.323	0.09787	0	0.346897	SurfGen	ATM_66
ATM	-10.03	0.413139	3.5309	324.288	1.9041	1	0.417917	SurfGen	ATM_67
ATM	-9.89	0.692873	3.44448	363.329	1.13252	1	0.366296	SurfGen	ATM_68
ATM	-9.81	0.592836	3.22862	335.319	2.3416	1	0.3924	SurfGen	ATM_69
ATM	-9.71	0.518446	2.26843	353.33	3.103	5	0.373462	SurfGen	ATM_70
ATM	-9.64	0.36576	2.68393	399.362	3.621	3	0.321333	SurfGen	ATM_71
ATM	-9.56	0.770544	3.36101	262.264	1.0076	0	0.478	SurfGen	ATM_72
ATM	-9.52	0.376521	2.85889	372.34	3.0234	2	0.34	SurfGen	ATM_73
ATM	-9.45	0.569931	3.63804	323.304	2.0157	2	0.39375	SurfGen	ATM_74
ATM	-9.43	0.443732	3.40399	432.432	4.0213	5	0.294687	SurfGen	ATM_75
ATM	-9.43	0.430276	2.4444	368.345	2.6852	5	0.349259	SurfGen	ATM_76
ATM	-9.35	0.524089	3.85043	301.21	0.6504	0	0.425	SurfGen	ATM_77
ATM	-9.35	0.542009	2.36813	338.363	3.29542	4	0.374	SurfGen	ATM_78
ATM	-9.21	0.678403	3.80503	338.323	1.6594	1	0.3684	SurfGen	ATM_79
ATM	-9.19	0.413741	4.63158	358.35	0.37632	2	0.353462	SurfGen	ATM_80
ATM	-9.17	0.659356	5.09448	284.227	0.1694	0	0.436667	SurfGen	ATM_81
ATM	-9.16	0.290137	3.24906	406.358	1.72492	4	0.305333	SurfGen	ATM_82
ATM	-9.13	0.369583	4.98676	351.322	-2.06	1	0.351154	SurfGen	ATM_83
ATM	-9.06	0.436399	1.90836	218.255	4.2896	0	0.532941	SurfGen	ATM_84
ATM	-8.99	0.521384	2.61728	251.241	3.05322	0	0.473158	SurfGen	ATM_85
ATM	-8.97	0.501562	3.80859	301.298	1.37	0	0.407727	SurfGen	ATM_86
ATM	-8.94	0.494629	2.96692	265.272	2.15614	0	0.447	SurfGen	ATM_87
ATM	-8.92	0.492148	4.71323	334.288	-0.6897	1	0.371667	SurfGen	ATM_88
ATM	-8.88	0.293541	3.45982	267.244	1.08612	0	0.444	SurfGen	ATM_89
ATM	-8.87	0.789157	3.36888	266.256	1.747	0	0.4435	SurfGen	ATM_90
ATM	-8.85	0.487617	2.8099	250.257	2.45272	0	0.465789	SurfGen	ATM_91
ATM	-8.82	0.214906	3.57986	283.243	0.79172	0	0.42	SurfGen	ATM_92
ATM	-8.69	0.615535	2.43452	251.241	1.4739	1	0.457368	SurfGen	ATM_93
ATM	-8.61	0.747493	2.36741	264.284	2.9387	2	0.4305	SurfGen	ATM_94
ATM	-8.59	0.663665	3.84978	225.247	2.0371	0	0.505294	SurfGen	ATM_95
ATM	-8.55	0.616748	3.15439	272.256	1.2504	2	0.4275	SurfGen	ATM_96
ATM	-8.52	0.509133	2.91831	257.201	0.1634	0	0.448421	SurfGen	ATM_97
ATM	-8.51	0.637854	2.10795	238.246	2.1925	1	0.472778	SurfGen	ATM_98
ATM	-8.43	0.664189	3.64195	258.229	1.5518	1	0.443684	SurfGen	ATM_99
ATM	-8.4	0.659051	2.18272	281.271	1.3946	2	0.4	SurfGen	ATM_100
PARP1	-7.67	0.608586	3.21961	159.188	2.3446	0	0.639167	SurfGen	PARP1_51
PARP1	-7.56	0.566951	2.43418	158.2	2.6763	0	0.63	SurfGen	PARP1_52
PARP1	-7.52	0.618332	2.60129	160.216	2.7417	0	0.626667	SurfGen	PARP1_53
PARP1	-7.42	0.584478	1.69695	157.216	2.73042	0	0.618333	SurfGen	PARP1_54
PARP1	-7.42	0.598336	2.76758	157.216	2.66577	0	0.618333	SurfGen	PARP1_55
PARP1	-7.41	0.572506	2.53555	164.179	2.7795	0	0.6175	SurfGen	PARP1_56
PARP1	-7.41	0.609982	3.06523	161.204	2.0493	0	0.6175	SurfGen	PARP1_57
PARP1	-7.37	0.639102	1.88	159.188	2.24882	0	0.614167	SurfGen	PARP1_58
PARP1	-7.35	0.622347	2.75574	161.204	2.4308	0	0.6125	SurfGen	PARP1_59
PARP1	-7.33	0.639102	1.82062	159.188	2.24882	0	0.610833	SurfGen	PARP1_60
PARP1	-7.32	0.509103	3.03031	158.244	2.9775	0	0.61	SurfGen	PARP1_61
PARP1	-7.32	0.576006	1.85202	158.204	2.0042	0	0.61	SurfGen	PARP1_62
PARP1	-7.31	0.583582	3.03632	163.176	0.4583	0	0.609167	SurfGen	PARP1_63
PARP1	-7.3	0.552774	3.82478	144.173	2.1166	0	0.663636	SurfGen	PARP1_64
PARP1	-7.29	0.476723	4.39913	160.26	3.3309	0	0.6075	SurfGen	PARP1_65
PARP1	-7.28	0.572637	3.06295	160.216	1.7023	0	0.606667	SurfGen	PARP1_66
PARP1	-7.26	0.622347	2.75574	161.204	2.4308	0	0.605	SurfGen	PARP1_67
PARP1	-7.25	0.566157	2.25412	158.2	2.3717	0	0.604167	SurfGen	PARP1_68
PARP1	-7.23	0.639102	1.82062	159.188	2.24882	0	0.6025	SurfGen	PARP1_69
PARP1	-7.2	0.615964	2.30537	161.164	0.62652	0	0.6	SurfGen	PARP1_70
PARP1	-7.2	0.629623	1.97545	160.176	1.23152	0	0.6	SurfGen	PARP1_71
PARP1	-7.18	0.610001	2.6298	157.216	3.0291	0	0.598333	SurfGen	PARP1_72
PARP1	-7.17	0.609243	2.74426	159.188	2.5247	0	0.5975	SurfGen	PARP1_73
PARP1	-7.15	0.674932	1.46188	158.2	2.3321	1	0.595833	SurfGen	PARP1_74
PARP1	-7.13	0.581385	1.87411	162.148	0.2164	0	0.594167	SurfGen	PARP1_75
PARP1	-7.12	0.564294	1.73316	144.177	1.93822	0	0.647273	SurfGen	PARP1_76
PARP1	-7.12	0.639102	1.82062	159.188	2.24882	0	0.593333	SurfGen	PARP1_77
PARP1	-7.12	0.562954	1.44612	143.189	2.422	0	0.647273	SurfGen	PARP1_78
PARP1	-7.11	0.628324	2.59064	159.188	2.1986	0	0.5925	SurfGen	PARP1_79
PARP1	-7.1	0.564294	1.73316	144.177	1.93822	0	0.645455	SurfGen	PARP1_80
PARP1	-7.09	0.629623	1.8191	160.176	1.23152	0	0.590833	SurfGen	PARP1_81
PARP1	-7.08	0.580958	2.97291	146.193	1.6299	0	0.643636	SurfGen	PARP1_82
PARP1	-7.07	0.59339	2.78962	146.193	1.8786	0	0.642727	SurfGen	PARP1_83
PARP1	-7.07	0.531267	3.88212	142.161	2.4763	0	0.642727	SurfGen	PARP1_84
PARP1	-7.06	0.592581	1.82154	147.177	1.5713	0	0.641818	SurfGen	PARP1_85
PARP1	-7.06	0.662384	2.87887	158.2	2.0007	1	0.588333	SurfGen	PARP1_86
PARP1	-7.06	0.581385	1.87411	162.148	0.2164	0	0.588333	SurfGen	PARP1_87
PARP1	-7.05	0.629623	1.97545	160.176	1.23152	0	0.5875	SurfGen	PARP1_88
PARP1	-7.05	0.529726	1.2377	142.201	3.14822	0	0.640909	SurfGen	PARP1_89
PARP1	-7.04	0.609825	2.74897	162.188	0.7152	0	0.586667	SurfGen	PARP1_90
PARP1	-7.04	0.581138	2.06409	161.16	1.2115	0	0.586667	SurfGen	PARP1_91
PARP1	-7.02	0.586136	2.78674	164.204	0.507	0	0.585	SurfGen	PARP1_92
PARP1	-7.01	0.665827	2.50089	158.2	2.9156	1	0.584167	SurfGen	PARP1_93
PARP1	-7.01	0.629623	1.8191	160.176	1.23152	0	0.584167	SurfGen	PARP1_94
PARP1	-7	0.604822	2.25635	163.176	1.2769	0	0.583333	SurfGen	PARP1_95
PARP1	-6.99	0.524698	2.19522	144.217	3.0361	0	0.635455	SurfGen	PARP1_96
PARP1	-6.99	0.605042	2.8016	158.204	1.9254	0	0.5825	SurfGen	PARP1_97
PARP1	-6.99	0.519106	3.18253	165.192	0.3339	0	0.5825	SurfGen	PARP1_98
PARP1	-6.98	0.535869	2.63457	164.164	1.0273	0	0.581667	SurfGen	PARP1_99
PARP1	-6.98	0.60416	2.83405	162.192	1.3271	0	0.581667	SurfGen	PARP1_100
USP1	-8.31	0.579326	2.45043	180.25	3.71752	0	0.593571	SurfGen	USP1_51
USP1	-8.29	0.45641	1.19692	178.234	3.993	0	0.592143	SurfGen	USP1_52
USP1	-8.09	0.578542	4.19445	171.243	3.16887	0	0.622308	SurfGen	USP1_53
USP1	-8.02	0.696938	1.31802	170.211	3.0592	1	0.616923	SurfGen	USP1_54
USP1	-7.98	0.560025	2.5009	172.271	3.65294	0	0.613846	SurfGen	USP1_55
USP1	-7.97	0.504419	3.8284	156.228	3.3152	0	0.664167	SurfGen	USP1_56
USP1	-7.92	0.590502	1	154.212	3.3536	1	0.66	SurfGen	USP1_57
USP1	-7.8	0.665009	2.42366	182.226	2.0587	0	0.557143	SurfGen	USP1_58
USP1	-7.77	0.684499	2.08093	186.21	2.21402	0	0.555	SurfGen	USP1_59
USP1	-7.74	0.54107	2.88294	156.228	3.12052	0	0.645	SurfGen	USP1_60
USP1	-7.59	0.554382	1.52864	160.191	3.28732	0	0.6325	SurfGen	USP1_61
USP1	-7.56	0.740603	1.9652	185.226	2.76262	1	0.54	SurfGen	USP1_62
USP1	-7.47	0.625121	3.89425	191.249	3.1228	0	0.533571	SurfGen	USP1_63
USP1	-7.44	0.707463	2.1839	174.199	2.1008	1	0.572308	SurfGen	USP1_64
USP1	-7.4	0.638972	1.44961	169.227	3.05702	1	0.569231	SurfGen	USP1_65
USP1	-7.4	0.647373	3.79323	173.259	2.478	1	0.569231	SurfGen	USP1_66
USP1	-7.39	0.698953	1.30546	188.201	3.618	2	0.527857	SurfGen	USP1_67
USP1	-7.39	0.653782	1.82197	176.19	2.99292	0	0.568462	SurfGen	USP1_68
USP1	-7.36	0.714471	1.64136	171.199	2.4542	1	0.566154	SurfGen	USP1_69
USP1	-7.36	0.499552	1.64232	170.215	2.12387	1	0.566154	SurfGen	USP1_70
USP1	-7.34	0.674882	4.39788	188.23	3.0544	1	0.524286	SurfGen	USP1_71
USP1	-7.31	0.646766	1.83322	172.227	3.16224	0	0.562308	SurfGen	USP1_72
USP1	-7.28	0.477653	3.68543	186.214	1.24417	1	0.52	SurfGen	USP1_73
USP1	-7.24	0.584478	1.61049	157.216	2.73042	0	0.603333	SurfGen	USP1_74
USP1	-7.22	0.499552	1.64232	170.215	2.12387	1	0.555385	SurfGen	USP1_75
USP1	-7.21	0.499552	1.69844	170.215	2.12387	1	0.554615	SurfGen	USP1_76
USP1	-7.21	0.527136	2.46961	156.184	2.4523	0	0.600833	SurfGen	USP1_77
USP1	-7.21	0.571675	2.63902	173.259	2.66854	0	0.554615	SurfGen	USP1_78
USP1	-7.19	0.516044	2.76208	186.214	1.57027	1	0.513571	SurfGen	USP1_79
USP1	-7.19	0.595181	2.97667	155.2	2.63747	0	0.599167	SurfGen	USP1_80
USP1	-7.17	0.602925	2.34178	172.183	1.6119	1	0.551538	SurfGen	USP1_81
USP1	-7.17	0.565026	2.12652	142.201	3.0299	1	0.651818	SurfGen	USP1_82
USP1	-7.16	0.569715	1.89218	146.233	3.33654	1	0.650909	SurfGen	USP1_83
USP1	-7.15	0.608846	2.03528	156.184	2.2089	1	0.595833	SurfGen	USP1_84
USP1	-7.15	0.55412	3.64417	176.19	2.6253	0	0.55	SurfGen	USP1_85
USP1	-7.14	0.670036	1.05534	170.211	3.4789	2	0.549231	SurfGen	USP1_86
USP1	-7.13	0.499275	1.61834	170.215	2.07547	1	0.548462	SurfGen	USP1_87
USP1	-7.11	0.656571	1.62539	170.215	2.45202	1	0.546923	SurfGen	USP1_88
USP1	-7.08	0.693691	2.82617	173.215	2.2501	1	0.544615	SurfGen	USP1_89
USP1	-7.07	0.529726	1.2377	142.201	3.14822	0	0.642727	SurfGen	USP1_90
USP1	-7.05	0.529726	1.2377	142.201	3.14822	0	0.640909	SurfGen	USP1_91
USP1	-7.03	0.554382	1.59769	160.191	3.28732	0	0.585833	SurfGen	USP1_92
USP1	-7.02	0.714471	1.56533	171.199	2.4542	1	0.54	SurfGen	USP1_93
USP1	-7.01	0.62465	1.59439	158.2	2.85382	0	0.584167	SurfGen	USP1_94
USP1	-6.99	0.662756	2.7391	159.232	2.3229	1	0.5825	SurfGen	USP1_95
USP1	-6.97	0.666936	1.60624	170.215	2.3308	1	0.536154	SurfGen	USP1_96
USP1	-6.97	0.68735	3.48941	171.203	1.76732	1	0.536154	SurfGen	USP1_97
USP1	-6.96	0.601154	2.05343	162.167	1.9561	0	0.58	SurfGen	USP1_98
USP1	-6.94	0.645465	2.8033	156.188	2.02277	1	0.578333	SurfGen	USP1_99
USP1	-6.93	0.603305	3.20585	162.167	1.77797	0	0.5775	SurfGen	USP1_100

## Sheet: ResGen
Target	Score	QED	SAS	MW	LogP	Rotatable Bonds	Ligand Efficiency	Model	Compound
ATM	-11.84	0.204538	4.72779	565.586	4.4885	4	0.281905	ResGen	ATM_101
ATM	-11.53	0.244152	4.26753	638.658	4.52822	6	0.245319	ResGen	ATM_102
ATM	-11.42	0.371814	4.49463	517.589	5.18212	3	0.292821	ResGen	ATM_103
ATM	-11.28	0.0214493	3.62353	657.639	5.63747	9	0.230204	ResGen	ATM_104
ATM	-11.24	0.0351249	3.87655	641.612	3.7255	10	0.239149	ResGen	ATM_105
ATM	-10.97	0.147482	3.30851	586.648	5.763	9	0.249318	ResGen	ATM_106
ATM	-10.89	0.206397	4.51581	647.827	8.29804	5	0.222245	ResGen	ATM_107
ATM	-10.85	0.199206	4.74067	664.814	7.39864	5	0.217	ResGen	ATM_108
ATM	-10.8	0.0673035	3.49362	613.674	6.13037	9	0.234783	ResGen	ATM_109
ATM	-10.74	0.0186295	3.69259	659.674	6.05047	9	0.219184	ResGen	ATM_110
ATM	-10.65	0.207725	4.89201	665.802	6.79364	5	0.213	ResGen	ATM_111
ATM	-10.61	0.204783	4.6339	664.814	7.56384	5	0.2122	ResGen	ATM_112
ATM	-10.61	0.185611	6.16698	676.774	5.97252	7	0.2122	ResGen	ATM_113
ATM	-10.57	0.237305	4.58313	621.749	6.64182	4	0.224894	ResGen	ATM_114
ATM	-10.54	0.225709	4.4833	620.761	7.24682	4	0.224255	ResGen	ATM_115
ATM	-10.51	0.0244645	4.11116	673.726	5.3953	12	0.2102	ResGen	ATM_116
ATM	-10.49	0.0591737	3.30448	617.622	3.4066	10	0.228043	ResGen	ATM_117
ATM	-10.48	0.386535	6.37688	680.678	1.879	5	0.2096	ResGen	ATM_118
ATM	-10.48	0.429344	5.47328	599.604	1.30032	4	0.238182	ResGen	ATM_119
ATM	-10.44	0.103306	4.78513	681.714	1.3851	10	0.2088	ResGen	ATM_120
ATM	-10.41	0.149492	5.54434	630.618	0.70692	6	0.226304	ResGen	ATM_121
ATM	-10.41	0.0495893	4.29347	649.66	5.2912	10	0.216875	ResGen	ATM_122
ATM	-10.32	0.235659	4.77393	663.754	6.57912	5	0.210612	ResGen	ATM_123
ATM	-10.31	0.117262	3.55587	633.665	5.2729	11	0.219362	ResGen	ATM_124
ATM	-10.3	0.145927	4.59266	664.771	4.0492	11	0.210204	ResGen	ATM_125
ATM	-10.28	0.0232312	3.66651	677.67	5.0443	12	0.2056	ResGen	ATM_126
ATM	-10.27	0.462739	5.5383	628.642	2.25212	5	0.223261	ResGen	ATM_127
ATM	-10.24	0.135084	3.1771	587.636	4.7976	10	0.232727	ResGen	ATM_128
ATM	-10.21	0.279601	4.83418	540.512	0.4695	6	0.261795	ResGen	ATM_129
ATM	-10.21	0.0216698	3.58069	658.627	4.53377	9	0.208367	ResGen	ATM_130
ATM	-10.2	0.201404	4.92368	656.81	8.33994	4	0.208163	ResGen	ATM_131
ATM	-10.18	0.174726	4.62736	645.716	6.0702	9	0.212083	ResGen	ATM_132
ATM	-10.18	0.196217	4.58633	689.676	4.16342	8	0.2036	ResGen	ATM_133
ATM	-10.13	0.204541	4.80642	634.565	2.2379	4	0.215532	ResGen	ATM_134
ATM	-10.12	0.378331	6.24736	682.734	3.2387	6	0.2024	ResGen	ATM_135
ATM	-10.09	0.24776	4.82357	605.615	2.8983	5	0.224222	ResGen	ATM_136
ATM	-10.08	0.368457	4.93409	604.627	3.4589	5	0.224	ResGen	ATM_137
ATM	-10.08	0.039329	3.97432	622.634	4.801	11	0.21913	ResGen	ATM_138
ATM	-10.03	0.316181	4.48964	580.668	5.6741	4	0.233256	ResGen	ATM_139
ATM	-10.02	0.0831448	4.70882	705.563	1.3397	10	0.2004	ResGen	ATM_140
ATM	-10.01	0.0386469	4.01188	624.606	4.0471	10	0.217609	ResGen	ATM_141
ATM	-9.98	0.324059	4.94066	622.617	2.6387	9	0.216957	ResGen	ATM_142
ATM	-9.93	0.100416	4.72095	669.747	2.98534	11	0.202653	ResGen	ATM_143
ATM	-9.85	0.43149	5.58306	644.641	1.48852	6	0.209574	ResGen	ATM_144
ATM	-9.84	0.179518	5.30131	673.665	4.5358	5	0.1968	ResGen	ATM_145
ATM	-9.84	0.18888	4.50215	636.761	3.95172	10	0.209362	ResGen	ATM_146
ATM	-9.8	0.0774418	3.40612	586.696	5.4395	12	0.222727	ResGen	ATM_147
ATM	-9.78	0.0435961	3.89804	608.607	4.3415	10	0.217333	ResGen	ATM_148
ATM	-9.78	0.100621	3.35641	620.618	4.8504	11	0.212609	ResGen	ATM_149
ATM	-9.76	0.0573763	3.32478	578.625	5.2974	10	0.226977	ResGen	ATM_150
PARP1	-14.31	0.458106	3.6942	448.409	4.0943	1	0.420882	ResGen	PARP1_101
PARP1	-14.18	0.580699	4.20588	450.425	4.2085	1	0.417059	ResGen	PARP1_102
PARP1	-13.98	0.478432	3.61936	462.436	4.3973	2	0.399429	ResGen	PARP1_103
PARP1	-13.53	0.340909	4.3402	577.635	5.656	3	0.314651	ResGen	PARP1_104
PARP1	-13.28	0.1252	4.13509	575.585	3.3615	4	0.308837	ResGen	PARP1_105
PARP1	-12.95	0.365599	3.22215	438.458	5.31924	2	0.392424	ResGen	PARP1_106
PARP1	-12.85	0.299101	4.47971	604.654	5.8178	5	0.298837	ResGen	PARP1_107
PARP1	-12.81	0.406828	3.61158	520.564	4.9311	2	0.328462	ResGen	PARP1_108
PARP1	-12.8	0.446735	3.93658	423.422	5.383	1	0.4	ResGen	PARP1_109
PARP1	-12.78	0.256624	3.18368	459.48	5.7131	2	0.365143	ResGen	PARP1_110
PARP1	-12.77	0.312489	4.43349	565.601	5.2622	3	0.304048	ResGen	PARP1_111
PARP1	-12.76	0.473508	3.59389	438.458	5.0972	2	0.386667	ResGen	PARP1_112
PARP1	-12.71	0.407376	3.90758	507.565	5.0442	3	0.334474	ResGen	PARP1_113
PARP1	-12.66	0.24027	3.93988	583.58	2.051	6	0.294419	ResGen	PARP1_114
PARP1	-12.65	0.343477	3.97006	536.588	3.9797	6	0.31625	ResGen	PARP1_115
PARP1	-12.64	0.243474	3.62172	620.631	6.2507	5	0.274783	ResGen	PARP1_116
PARP1	-12.58	0.354529	3.85495	562.601	5.2321	4	0.299524	ResGen	PARP1_117
PARP1	-12.56	0.378544	3.07716	413.427	5.7832	1	0.405161	ResGen	PARP1_118
PARP1	-12.52	0.19456	3.68382	660.677	6.0863	7	0.25551	ResGen	PARP1_119
PARP1	-12.46	0.450582	4.12656	438.437	5.08642	1	0.377576	ResGen	PARP1_120
PARP1	-12.46	0.203392	4.09632	690.585	5.5923	5	0.2492	ResGen	PARP1_121
PARP1	-12.43	0.332246	4.14682	568.58	4.3051	5	0.295952	ResGen	PARP1_122
PARP1	-12.43	0.306083	4.37699	608.645	5.3121	4	0.276222	ResGen	PARP1_123
PARP1	-12.41	0.438074	4.45178	560.601	4.3706	4	0.302683	ResGen	PARP1_124
PARP1	-12.36	0.362416	4.55966	562.617	3.5967	4	0.301463	ResGen	PARP1_125
PARP1	-12.29	0.556941	4.11346	429.52	3.339	3	0.384062	ResGen	PARP1_126
PARP1	-12.29	0.133693	4.61056	675.765	6.39312	7	0.250816	ResGen	PARP1_127
PARP1	-12.25	0.217433	4.52186	669.735	4.23972	7	0.255208	ResGen	PARP1_128
PARP1	-12.22	0.386551	3.98363	525.555	5.1833	3	0.313333	ResGen	PARP1_129
PARP1	-12.15	0.189126	4.23595	679.646	5.2749	6	0.247959	ResGen	PARP1_130
PARP1	-12.14	0.164608	4.24968	660.037	3.9462	5	0.258298	ResGen	PARP1_131
PARP1	-12.14	0.186182	4.42915	651.789	5.1395	10	0.258298	ResGen	PARP1_132
PARP1	-12.11	0.362731	4.57145	571.624	4.7025	4	0.288333	ResGen	PARP1_133
PARP1	-12.09	0.175465	3.92632	579.51	4.3819	6	0.287857	ResGen	PARP1_134
PARP1	-12.03	0.448231	3.3098	412.42	5.10322	2	0.388065	ResGen	PARP1_135
PARP1	-12.01	0.691982	3.6736	412.376	3.8979	2	0.387419	ResGen	PARP1_136
PARP1	-11.99	0.270384	4.02685	615	4.0174	5	0.2725	ResGen	PARP1_137
PARP1	-11.99	0.264328	3.95911	614.012	4.6224	5	0.2725	ResGen	PARP1_138
PARP1	-11.9	0.341392	2.77231	426.422	6.08272	2	0.371875	ResGen	PARP1_139
PARP1	-11.89	0.378963	3.9428	549.591	3.7064	6	0.29	ResGen	PARP1_140
PARP1	-11.87	0.165552	4.4363	653.761	4.6351	10	0.252553	ResGen	PARP1_141
PARP1	-11.86	0.330374	4.81196	658.633	5.18142	4	0.247083	ResGen	PARP1_142
PARP1	-11.84	0.350921	3.98586	535.608	2.6671	6	0.296	ResGen	PARP1_143
PARP1	-11.82	0.157794	4.5001	672.79	5.95202	8	0.241224	ResGen	PARP1_144
PARP1	-11.75	0.600296	4.21393	489.601	3.7352	3	0.335714	ResGen	PARP1_145
PARP1	-11.74	0.24092	4.33802	546.631	4.397	5	0.286341	ResGen	PARP1_146
PARP1	-11.73	0.146072	4.48946	671.802	6.55702	8	0.239388	ResGen	PARP1_147
PARP1	-11.72	0.224867	3.76695	657.63	3.2727	8	0.244167	ResGen	PARP1_148
PARP1	-11.71	0.697789	3.73219	401.47	3.56612	4	0.390333	ResGen	PARP1_149
PARP1	-11.7	0.220871	4.39446	640.672	5.28377	7	0.254348	ResGen	PARP1_150
USP1	-12.46	0.596746	4.17648	485.536	5.43582	4	0.346111	ResGen	USP1_101
USP1	-12.38	0.476025	4.65044	542.544	4.43	4	0.3095	ResGen	USP1_102
USP1	-12.03	0.567789	3.68926	505.91	4.86	4	0.334167	ResGen	USP1_103
USP1	-11.95	0.332781	3.79229	494.547	5.5214	4	0.322973	ResGen	USP1_104
USP1	-11.78	0.483528	4.78122	529.505	3.502	4	0.302051	ResGen	USP1_105
USP1	-11.72	0.462988	4.20523	532.524	4.8426	5	0.300513	ResGen	USP1_106
USP1	-11.7	0.127076	3.92715	598.699	7.28122	8	0.26	ResGen	USP1_107
USP1	-11.65	0.380382	4.40371	542.588	5.395	6	0.29125	ResGen	USP1_108
USP1	-11.59	0.215017	3.8896	476.456	4.39102	2	0.331143	ResGen	USP1_109
USP1	-11.4	0.0973046	4.10746	601.703	6.79652	8	0.253333	ResGen	USP1_110
USP1	-11.2	0.162056	3.48803	570.649	6.32092	9	0.260465	ResGen	USP1_111
USP1	-11.12	0.155757	4.16792	616.714	6.74002	9	0.241739	ResGen	USP1_112
USP1	-11.05	0.370137	3.94782	503.885	5.3767	5	0.315714	ResGen	USP1_113
USP1	-10.97	0.166872	4.29167	617.702	6.13502	9	0.238478	ResGen	USP1_114
USP1	-10.97	0.261586	4.28416	479.429	6.5647	2	0.313429	ResGen	USP1_115
USP1	-10.84	0.516827	3.10168	412.398	2.25882	3	0.361333	ResGen	USP1_116
USP1	-10.82	0.211905	3.84669	575.665	6.31782	9	0.251628	ResGen	USP1_117
USP1	-10.81	0.497221	3.6297	452.873	5.31602	3	0.337813	ResGen	USP1_118
USP1	-10.79	0.381746	3.64363	466.493	4.8853	4	0.308286	ResGen	USP1_119
USP1	-10.78	0.384258	3.73981	482.467	4.3991	4	0.299444	ResGen	USP1_120
USP1	-10.77	0.36015	4.75333	528.517	3.3677	5	0.276154	ResGen	USP1_121
USP1	-10.74	0.251884	4.08961	540.532	3.3555	6	0.2685	ResGen	USP1_122
USP1	-10.66	0.23092	3.22474	483.539	6.0718	9	0.296111	ResGen	USP1_123
USP1	-10.6	0.260474	3.50826	511.461	4.03172	4	0.278947	ResGen	USP1_124
USP1	-10.58	0.179269	3.6119	631.685	5.44514	9	0.225106	ResGen	USP1_125
USP1	-10.53	0.864643	3.4987	349.386	3.18062	3	0.405	ResGen	USP1_126
USP1	-10.52	0.3091	4.49375	525.513	4.5228	5	0.269744	ResGen	USP1_127
USP1	-10.49	0.31163	4.3055	526.501	4.1723	5	0.268974	ResGen	USP1_128
USP1	-10.47	0.310059	3.71592	497.503	5.1588	5	0.282973	ResGen	USP1_129
USP1	-10.43	0.574459	3.64919	433.439	5.38482	4	0.325937	ResGen	USP1_130
USP1	-10.4	0.38141	3.89554	493.487	5.21752	5	0.288889	ResGen	USP1_131
USP1	-10.4	0.335313	3.81542	495.487	4.63762	4	0.281081	ResGen	USP1_132
USP1	-10.37	0.205488	3.4925	537.7	7.49632	10	0.25925	ResGen	USP1_133
USP1	-10.37	0.366774	3.84847	498.47	3.3746	4	0.28027	ResGen	USP1_134
USP1	-10.34	0.27861	3.90402	492.487	3.7348	4	0.279459	ResGen	USP1_135
USP1	-10.34	0.271537	3.39349	493.471	3.89262	4	0.279459	ResGen	USP1_136
USP1	-10.3	0.0951122	3.64156	631.729	6.54712	11	0.219149	ResGen	USP1_137
USP1	-10.3	0.623939	3.21007	319.492	6.65602	3	0.429167	ResGen	USP1_138
USP1	-10.27	0.132292	4.23113	650.663	5.3157	10	0.213958	ResGen	USP1_139
USP1	-10.19	0.530324	3.4862	435.451	5.91304	4	0.318437	ResGen	USP1_140
USP1	-10.19	0.258075	3.51001	541.688	7.2787	11	0.25475	ResGen	USP1_141
USP1	-10.18	0.388853	3.82576	483.455	4.0882	4	0.282778	ResGen	USP1_142
USP1	-10.18	0.217118	2.54496	503.482	6.063	9	0.275135	ResGen	USP1_143
USP1	-10.14	0.367255	3.70443	499.454	3.3244	4	0.274054	ResGen	USP1_144
USP1	-10.14	0.54841	4.30869	512.493	4.5455	4	0.266842	ResGen	USP1_145
USP1	-10.14	0.355029	4.21031	514.509	3.6794	4	0.266842	ResGen	USP1_146
USP1	-10.12	0.3713	3.74678	523.41	6.4627	5	0.273514	ResGen	USP1_147
USP1	-10.12	0.588854	2.69718	402.45	5.63542	4	0.337333	ResGen	USP1_148
USP1	-10.11	0.267533	4.01705	510.477	3.8739	4	0.266053	ResGen	USP1_149
USP1	-10.09	0.252356	2.40593	487.483	6.3574	9	0.280278	ResGen	USP1_150

## Sheet: CMD-GEN(R1)
Target	Score	QED	SAS	MW	LogP	Rotatable Bonds	Ligand Efficiency	Model	Compound
ATM	-11.89	0.441729	3.51328	474.564	4.6588	5	0.330278	CMD-GEN(R1)	ATM_151
ATM	-11.75	0.545804	3.72295	470.492	4.3009	2	0.326389	CMD-GEN(R1)	ATM_152
ATM	-11.65	0.519818	4.63887	494.599	2.8899	3	0.314865	CMD-GEN(R1)	ATM_153
ATM	-11.42	0.511187	3.82614	463.634	1.81444	6	0.335882	CMD-GEN(R1)	ATM_154
ATM	-11.39	0.459216	5.0337	482.584	2.48142	4	0.316389	CMD-GEN(R1)	ATM_155
ATM	-11.38	0.348568	3.79068	475.516	3.0694	2	0.316111	CMD-GEN(R1)	ATM_156
ATM	-11.34	0.30967	4.32083	488.555	3.0137	4	0.306486	CMD-GEN(R1)	ATM_157
ATM	-11.34	0.378467	3.77507	452.474	2.1975	2	0.333529	CMD-GEN(R1)	ATM_158
ATM	-11.28	0.292567	3.98986	483.579	5.3589	4	0.304865	CMD-GEN(R1)	ATM_159
ATM	-11.26	0.285427	4.70531	496.531	2.8346	3	0.304324	CMD-GEN(R1)	ATM_160
ATM	-11.24	0.48904	5.24011	412.497	2.1017	1	0.362581	CMD-GEN(R1)	ATM_161
ATM	-11.22	0.481375	5.57229	463.626	2.81192	3	0.33	CMD-GEN(R1)	ATM_162
ATM	-11.2	0.321636	3.38837	472.592	5.38082	5	0.311111	CMD-GEN(R1)	ATM_163
ATM	-11.2	0.580938	3.84894	439.559	4.69222	3	0.339394	CMD-GEN(R1)	ATM_164
ATM	-11.2	0.449555	4.69484	473.585	3.2237	4	0.32	CMD-GEN(R1)	ATM_165
ATM	-11.17	0.554996	3.45361	408.59	6.03812	3	0.372333	CMD-GEN(R1)	ATM_166
ATM	-11.14	0.373735	2.84882	455.481	5.0752	3	0.318286	CMD-GEN(R1)	ATM_167
ATM	-11.09	0.39851	3.50771	423.52	4.04262	3	0.346562	CMD-GEN(R1)	ATM_168
ATM	-11.08	0.340556	3.49061	490.563	4.3652	5	0.299459	CMD-GEN(R1)	ATM_169
ATM	-11.07	0.329265	3.87693	488.551	4.14052	4	0.299189	CMD-GEN(R1)	ATM_170
ATM	-11.06	0.523665	5.20419	451.618	4.95722	4	0.325294	CMD-GEN(R1)	ATM_171
ATM	-11.05	0.358842	3.45574	430.515	5.337	4	0.334848	CMD-GEN(R1)	ATM_172
ATM	-11.03	0.27061	3.69716	509.613	5.8912	5	0.282821	CMD-GEN(R1)	ATM_173
ATM	-11.03	0.213024	3.65892	490.817	9.0812	13	0.315143	CMD-GEN(R1)	ATM_174
ATM	-10.99	0.362514	4.25833	464.577	3.7002	4	0.314	CMD-GEN(R1)	ATM_175
ATM	-10.98	0.427267	3.75892	445.49	3.821	3	0.322941	CMD-GEN(R1)	ATM_176
ATM	-10.96	0.283698	2.76311	468.48	4.1248	3	0.304444	CMD-GEN(R1)	ATM_177
ATM	-10.95	0.37082	3.77335	470.536	5.19762	4	0.304167	CMD-GEN(R1)	ATM_178
ATM	-10.94	0.41048	3.32729	482.551	2.9242	4	0.295676	CMD-GEN(R1)	ATM_179
ATM	-10.93	0.403183	4.1315	399.502	2.35562	3	0.364333	CMD-GEN(R1)	ATM_180
ATM	-10.91	0.368875	4.76584	464.577	2.4864	4	0.311714	CMD-GEN(R1)	ATM_181
ATM	-10.88	0.388209	3.13703	456.505	5.2134	3	0.310857	CMD-GEN(R1)	ATM_182
ATM	-10.87	0.373613	3.75199	448.53	3.6027	5	0.319706	CMD-GEN(R1)	ATM_183
ATM	-10.85	0.411688	3.785	475.552	3.99042	3	0.301389	CMD-GEN(R1)	ATM_184
ATM	-10.83	0.38727	4.3901	482.588	4.4861	5	0.300833	CMD-GEN(R1)	ATM_185
ATM	-10.82	0.39801	4.35049	467.533	1.3556	3	0.309143	CMD-GEN(R1)	ATM_186
ATM	-10.81	0.407214	2.70876	445.482	4.1344	4	0.317941	CMD-GEN(R1)	ATM_187
ATM	-10.81	0.221413	3.48201	423.476	3.9806	3	0.337813	CMD-GEN(R1)	ATM_188
ATM	-10.79	0.602543	3.60492	421.418	5.4026	2	0.348065	CMD-GEN(R1)	ATM_189
ATM	-10.77	0.579488	3.63901	424.464	3.64902	2	0.336562	CMD-GEN(R1)	ATM_190
ATM	-10.76	0.441951	2.82447	406.409	3.6629	3	0.347097	CMD-GEN(R1)	ATM_191
ATM	-10.76	0.418506	3.5143	434.547	4.61772	4	0.326061	CMD-GEN(R1)	ATM_192
ATM	-10.76	0.322487	5.38611	472.545	2.8374	3	0.307429	CMD-GEN(R1)	ATM_193
ATM	-10.76	0.494303	3.21812	396.454	3.0443	3	0.358667	CMD-GEN(R1)	ATM_194
ATM	-10.73	0.54838	3.90875	454.446	0.8484	1	0.315588	CMD-GEN(R1)	ATM_195
ATM	-10.73	0.735319	3.7288	457.534	2.9851	4	0.315588	CMD-GEN(R1)	ATM_196
ATM	-10.72	0.337354	2.64311	469.548	6.12164	4	0.297778	CMD-GEN(R1)	ATM_197
ATM	-10.72	0.37387	5.17591	463.585	3.2354	4	0.306286	CMD-GEN(R1)	ATM_198
ATM	-10.71	0.275696	2.56735	494.68	3.2303	10	0.2975	CMD-GEN(R1)	ATM_199
ATM	-10.71	0.459809	4.34628	450.542	2.8896	4	0.315	CMD-GEN(R1)	ATM_200
PARP1	-15.04	0.384677	6.8039	459.638	3.5607	0	0.442353	CMD-GEN(R1)	PARP1_151
PARP1	-13.58	0.313703	5.56148	457.663	2.3517	4	0.411515	CMD-GEN(R1)	PARP1_152
PARP1	-13.49	0.395927	2.67036	439.519	3.9001	4	0.408788	CMD-GEN(R1)	PARP1_153
PARP1	-13.32	0.625336	3.4571	422.532	4.0581	3	0.41625	CMD-GEN(R1)	PARP1_154
PARP1	-13.28	0.603544	4.44549	410.517	4.8324	1	0.428387	CMD-GEN(R1)	PARP1_155
PARP1	-13.24	0.11363	4.78846	478.641	3.9909	15	0.378286	CMD-GEN(R1)	PARP1_156
PARP1	-13.14	0.343319	3.57329	423.52	4.1282	5	0.410625	CMD-GEN(R1)	PARP1_157
PARP1	-13.07	0.378013	2.58495	451.442	3.0208	3	0.384412	CMD-GEN(R1)	PARP1_158
PARP1	-13.03	0.350496	3.42658	426.48	3.7669	4	0.407187	CMD-GEN(R1)	PARP1_159
PARP1	-12.99	0.516462	5.25735	416.529	2.45072	2	0.419032	CMD-GEN(R1)	PARP1_160
PARP1	-12.99	0.361428	2.52503	460.537	4.7564	4	0.371143	CMD-GEN(R1)	PARP1_161
PARP1	-12.99	0.398612	3.70934	467.654	4.7939	9	0.382059	CMD-GEN(R1)	PARP1_162
PARP1	-12.97	0.577042	6.54118	431.54	2.7767	3	0.405313	CMD-GEN(R1)	PARP1_163
PARP1	-12.94	0.64926	5.06109	410.521	4.54598	2	0.417419	CMD-GEN(R1)	PARP1_164
PARP1	-12.94	0.363232	2.36749	471.52	5.1423	5	0.359444	CMD-GEN(R1)	PARP1_165
PARP1	-12.92	0.319663	3.43712	463.501	2.4992	5	0.369143	CMD-GEN(R1)	PARP1_166
PARP1	-12.89	0.478307	2.58041	409.449	3.6002	4	0.415806	CMD-GEN(R1)	PARP1_167
PARP1	-12.77	0.408197	3.35215	480.568	4.2374	5	0.354722	CMD-GEN(R1)	PARP1_168
PARP1	-12.76	0.440918	5.26494	484.644	5.3383	4	0.354444	CMD-GEN(R1)	PARP1_169
PARP1	-12.75	0.390247	5.48762	449.599	3.8893	3	0.386364	CMD-GEN(R1)	PARP1_170
PARP1	-12.73	0.512741	2.39519	410.521	4.7442	3	0.410645	CMD-GEN(R1)	PARP1_171
PARP1	-12.69	0.345907	4.70962	460.541	4.0538	1	0.362571	CMD-GEN(R1)	PARP1_172
PARP1	-12.69	0.318883	2.82177	476.584	5.2826	5	0.3525	CMD-GEN(R1)	PARP1_173
PARP1	-12.62	0.324336	2.1992	445.61	6.7573	5	0.371176	CMD-GEN(R1)	PARP1_174
PARP1	-12.62	0.514419	5.07324	423.52	4.8845	2	0.394375	CMD-GEN(R1)	PARP1_175
PARP1	-12.61	0.315906	2.75083	450.502	4.3571	5	0.370882	CMD-GEN(R1)	PARP1_176
PARP1	-12.6	0.28151	3.14955	415.457	2.28532	5	0.406452	CMD-GEN(R1)	PARP1_177
PARP1	-12.56	0.357207	5.00396	463.67	5.4291	4	0.369412	CMD-GEN(R1)	PARP1_178
PARP1	-12.54	0.317465	2.91245	439.479	2.7992	6	0.38	CMD-GEN(R1)	PARP1_179
PARP1	-12.53	0.366432	4.34596	420.536	4.8333	4	0.391562	CMD-GEN(R1)	PARP1_180
PARP1	-12.51	0.458266	5.84409	456.59	4.8243	3	0.367941	CMD-GEN(R1)	PARP1_181
PARP1	-12.5	0.370763	6.38768	452.558	4.7456	0	0.367647	CMD-GEN(R1)	PARP1_182
PARP1	-12.48	0.399487	2.62627	452.602	4.9975	5	0.367059	CMD-GEN(R1)	PARP1_183
PARP1	-12.47	0.397494	4.14101	456.554	2.6601	5	0.366765	CMD-GEN(R1)	PARP1_184
PARP1	-12.46	0.375797	6.79547	447.587	0.6138	2	0.377576	CMD-GEN(R1)	PARP1_185
PARP1	-12.46	0.308267	2.6575	465.517	4.246	5	0.356	CMD-GEN(R1)	PARP1_186
PARP1	-12.45	0.397013	2.15511	448.482	3.9543	5	0.366176	CMD-GEN(R1)	PARP1_187
PARP1	-12.43	0.354256	3.42969	410.477	4.4592	3	0.400968	CMD-GEN(R1)	PARP1_188
PARP1	-12.43	0.419006	3.13638	451.614	5.4587	4	0.365588	CMD-GEN(R1)	PARP1_189
PARP1	-12.42	0.402749	5.25481	426.52	5.1232	0	0.388125	CMD-GEN(R1)	PARP1_190
PARP1	-12.39	0.37967	3.0403	447.498	4.4418	4	0.364412	CMD-GEN(R1)	PARP1_191
PARP1	-12.39	0.564425	6.44203	420.557	3.2291	0	0.399677	CMD-GEN(R1)	PARP1_192
PARP1	-12.38	0.259891	4.12913	439.523	2.5374	3	0.375152	CMD-GEN(R1)	PARP1_193
PARP1	-12.38	0.512741	2.38146	410.521	4.7442	3	0.399355	CMD-GEN(R1)	PARP1_194
PARP1	-12.37	0.503617	4.34502	437.503	4.1629	3	0.374848	CMD-GEN(R1)	PARP1_195
PARP1	-12.36	0.437284	3.84339	421.589	5.13272	1	0.39871	CMD-GEN(R1)	PARP1_196
PARP1	-12.36	0.591462	6.42438	414.509	4.5442	0	0.39871	CMD-GEN(R1)	PARP1_197
PARP1	-12.35	0.369207	2.19423	434.455	4.0945	4	0.374242	CMD-GEN(R1)	PARP1_198
PARP1	-12.34	0.355696	3.91398	463.585	5.40412	3	0.352571	CMD-GEN(R1)	PARP1_199
PARP1	-12.33	0.354184	3.83538	426.524	3.479	4	0.385313	CMD-GEN(R1)	PARP1_200
USP1	-13.93	0.343936	2.43555	414.46	6.2888	1	0.435312	CMD-GEN(R1)	USP1_151
USP1	-13.32	0.349369	2.92915	487.563	5.36622	5	0.36	CMD-GEN(R1)	USP1_152
USP1	-13.31	0.310562	2.01884	424.503	6.8729	3	0.403333	CMD-GEN(R1)	USP1_153
USP1	-13.31	0.297246	2.69709	468.556	7.0375	4	0.369722	CMD-GEN(R1)	USP1_154
USP1	-13.28	0.298642	3.52606	456.585	7.4244	4	0.379429	CMD-GEN(R1)	USP1_155
USP1	-13.15	0.244452	2.14187	477.607	8.35922	5	0.355405	CMD-GEN(R1)	USP1_156
USP1	-13.14	0.250464	1.95785	430.55	7.8202	2	0.386471	CMD-GEN(R1)	USP1_157
USP1	-13.09	0.277286	2.40631	451.569	9.4805	5	0.374	CMD-GEN(R1)	USP1_158
USP1	-13.05	0.310562	2.13632	424.503	6.8729	3	0.395455	CMD-GEN(R1)	USP1_159
USP1	-13.05	0.270609	2.75489	452.553	7.9278	5	0.372857	CMD-GEN(R1)	USP1_160
USP1	-13.03	0.392826	2.36332	416.48	5.7312	4	0.407187	CMD-GEN(R1)	USP1_161
USP1	-12.99	0.267311	2.06081	436.554	9.42772	4	0.382059	CMD-GEN(R1)	USP1_162
USP1	-12.99	0.266449	3.92762	465.596	8.4476	4	0.360833	CMD-GEN(R1)	USP1_163
USP1	-12.96	0.338885	4.20769	474.612	4.59272	5	0.36	CMD-GEN(R1)	USP1_164
USP1	-12.94	0.255346	2.29964	466.536	8.5863	5	0.359444	CMD-GEN(R1)	USP1_165
USP1	-12.94	0.313657	2.30189	440.546	7.03822	4	0.380588	CMD-GEN(R1)	USP1_166
USP1	-12.88	0.308731	1.8604	429.519	7.85982	5	0.390303	CMD-GEN(R1)	USP1_167
USP1	-12.86	0.317464	3.30654	444.534	6.5075	4	0.378235	CMD-GEN(R1)	USP1_168
USP1	-12.83	0.265157	2.52963	451.525	7.6016	3	0.366571	CMD-GEN(R1)	USP1_169
USP1	-12.8	0.365721	2.83628	416.484	5.4608	3	0.4	CMD-GEN(R1)	USP1_170
USP1	-12.77	0.29281	2.21335	453.541	8.11602	4	0.364857	CMD-GEN(R1)	USP1_171
USP1	-12.76	0.262192	2.18837	439.558	8.61052	5	0.375294	CMD-GEN(R1)	USP1_172
USP1	-12.76	0.366427	3.59397	428.539	6.06522	3	0.386667	CMD-GEN(R1)	USP1_173
USP1	-12.74	0.417769	2.75307	445.522	5.1198	4	0.374706	CMD-GEN(R1)	USP1_174
USP1	-12.74	0.490584	3.25095	407.517	4.97112	5	0.410968	CMD-GEN(R1)	USP1_175
USP1	-12.73	0.497524	3.60939	455.513	5.3943	3	0.363714	CMD-GEN(R1)	USP1_176
USP1	-12.72	0.286512	2.22015	395.505	7.6072	3	0.410323	CMD-GEN(R1)	USP1_177
USP1	-12.71	0.229974	2.47519	437.498	6.8134	3	0.373824	CMD-GEN(R1)	USP1_178
USP1	-12.71	0.271005	2.05953	476.579	8.4881	5	0.343514	CMD-GEN(R1)	USP1_179
USP1	-12.69	0.34627	3.30809	496.574	5.20072	4	0.333947	CMD-GEN(R1)	USP1_180
USP1	-12.63	0.3641	2.88629	416.524	6.68652	4	0.394688	CMD-GEN(R1)	USP1_181
USP1	-12.61	0.262362	2.01681	447.581	9.21122	4	0.360286	CMD-GEN(R1)	USP1_182
USP1	-12.6	0.372398	4.16157	435.531	4.7646	4	0.381818	CMD-GEN(R1)	USP1_183
USP1	-12.55	0.31708	4.11353	443.634	8.2842	3	0.369118	CMD-GEN(R1)	USP1_184
USP1	-12.55	0.430892	2.73629	431.539	4.18582	5	0.380303	CMD-GEN(R1)	USP1_185
USP1	-12.53	0.427512	3.03191	423.476	3.6442	5	0.391562	CMD-GEN(R1)	USP1_186
USP1	-12.51	0.275418	2.20669	449.553	8.1803	4	0.357429	CMD-GEN(R1)	USP1_187
USP1	-12.49	0.286819	2.06513	449.553	8.5793	4	0.356857	CMD-GEN(R1)	USP1_188
USP1	-12.49	0.266787	3.24829	453.541	7.3671	4	0.356857	CMD-GEN(R1)	USP1_189
USP1	-12.47	0.343628	2.1774	417.508	6.74952	5	0.389688	CMD-GEN(R1)	USP1_190
USP1	-12.45	0.345446	3.27466	439.558	7.6101	5	0.366176	CMD-GEN(R1)	USP1_191
USP1	-12.45	0.510693	3.6612	459.553	4.842	5	0.355714	CMD-GEN(R1)	USP1_192
USP1	-12.43	0.316463	3.13636	454.573	6.8069	5	0.355143	CMD-GEN(R1)	USP1_193
USP1	-12.41	0.278099	2.57319	411.548	8.8006	5	0.387813	CMD-GEN(R1)	USP1_194
USP1	-12.41	0.418635	4.20672	462.597	5.43862	3	0.354571	CMD-GEN(R1)	USP1_195
USP1	-12.39	0.362908	2.30109	455.517	5.86962	3	0.354	CMD-GEN(R1)	USP1_196
USP1	-12.35	0.353533	4.12305	475.556	4.12492	5	0.343056	CMD-GEN(R1)	USP1_197
USP1	-12.35	0.453904	3.79025	432.527	4.1207	4	0.374242	CMD-GEN(R1)	USP1_198
USP1	-12.33	0.427604	2.28377	403.485	5.4258	4	0.397742	CMD-GEN(R1)	USP1_199
USP1	-12.32	0.33694	4.63047	497.642	6.8082	4	0.324211	CMD-GEN(R1)	USP1_200

## Sheet: CMD-GEN(R2)
Target	Score	QED	SAS	MW	LogP	Rotatable Bonds	Ligand Efficiency	Model	Compound
ATM	-10.43	0.540288	3.95211	412.493	4.3514	4	0.336452	CMD-GEN(R2)	ATM_201
ATM	-10.42	0.673788	4.08869	422.407	4.4674	4	0.347333	CMD-GEN(R2)	ATM_202
ATM	-10.33	0.716599	4.20454	411.509	3.306	3	0.333226	CMD-GEN(R2)	ATM_203
ATM	-10.17	0.642542	4.67923	421.545	2.0407	5	0.328065	CMD-GEN(R2)	ATM_204
ATM	-10.06	0.662148	3.67188	403.526	5.1087	4	0.335333	CMD-GEN(R2)	ATM_205
ATM	-10.04	0.710247	3.76076	397.478	3.1316	4	0.334667	CMD-GEN(R2)	ATM_206
ATM	-9.99	0.732492	4.28549	401.457	3.5434	4	0.344483	CMD-GEN(R2)	ATM_207
ATM	-9.97	0.590702	3.77911	426.601	4.78314	5	0.321613	CMD-GEN(R2)	ATM_208
ATM	-9.94	0.684137	3.82918	389.499	4.6043	4	0.342759	CMD-GEN(R2)	ATM_209
ATM	-9.91	0.635378	3.98555	410.517	5.037	3	0.319677	CMD-GEN(R2)	ATM_210
ATM	-9.82	0.532071	4.30039	399.498	4.439	4	0.327333	CMD-GEN(R2)	ATM_211
ATM	-9.8	0.594552	4.67982	403.594	4.25632	5	0.326667	CMD-GEN(R2)	ATM_212
ATM	-9.79	0.535192	4.27175	406.51	2.76997	4	0.326333	CMD-GEN(R2)	ATM_213
ATM	-9.79	0.520746	4.06415	404.51	4.3518	4	0.326333	CMD-GEN(R2)	ATM_214
ATM	-9.78	0.677168	3.68223	412.533	4.6689	4	0.315484	CMD-GEN(R2)	ATM_215
ATM	-9.76	0.628826	4.40665	417.524	4.0861	4	0.314839	CMD-GEN(R2)	ATM_216
ATM	-9.74	0.637454	3.8015	391.515	3.5059	4	0.335862	CMD-GEN(R2)	ATM_217
ATM	-9.74	0.841388	4.01841	376.412	2.1722	2	0.347857	CMD-GEN(R2)	ATM_218
ATM	-9.71	0.522946	3.65758	399.542	3.9657	5	0.323667	CMD-GEN(R2)	ATM_219
ATM	-9.69	0.601562	3.85744	399.538	4.1909	5	0.323	CMD-GEN(R2)	ATM_220
ATM	-9.66	0.542347	3.93907	412.497	4.13332	4	0.311613	CMD-GEN(R2)	ATM_221
ATM	-9.66	0.616976	3.8225	417.488	5.148	4	0.311613	CMD-GEN(R2)	ATM_222
ATM	-9.64	0.4765	3.61258	409.533	3.9974	4	0.310968	CMD-GEN(R2)	ATM_223
ATM	-9.63	0.741796	3.98457	389.499	3.8979	4	0.332069	CMD-GEN(R2)	ATM_224
ATM	-9.63	0.484755	4.51102	402.454	3.9935	4	0.321	CMD-GEN(R2)	ATM_225
ATM	-9.63	0.745109	3.41626	385.467	3.6646	4	0.332069	CMD-GEN(R2)	ATM_226
ATM	-9.62	0.41741	4.12717	402.502	3.4829	4	0.320667	CMD-GEN(R2)	ATM_227
ATM	-9.6	0.487297	3.60822	401.445	3.6713	4	0.32	CMD-GEN(R2)	ATM_228
ATM	-9.6	0.648196	3.91654	412.537	4.76912	4	0.309677	CMD-GEN(R2)	ATM_229
ATM	-9.59	0.644528	3.5227	400.478	4.2148	4	0.319667	CMD-GEN(R2)	ATM_230
ATM	-9.58	0.555054	4.06737	426.56	4.9061	4	0.299375	CMD-GEN(R2)	ATM_231
ATM	-9.57	0.527218	4.00016	411.509	4.14342	4	0.30871	CMD-GEN(R2)	ATM_232
ATM	-9.56	0.815307	4.61234	389.543	4.3462	4	0.329655	CMD-GEN(R2)	ATM_233
ATM	-9.55	0.654776	3.84641	401.51	4.8578	4	0.318333	CMD-GEN(R2)	ATM_234
ATM	-9.55	0.732421	3.29148	376.456	3.3655	4	0.341071	CMD-GEN(R2)	ATM_235
ATM	-9.52	0.666411	3.87508	413.561	4.3978	4	0.307097	CMD-GEN(R2)	ATM_236
ATM	-9.52	0.584714	4.09671	408.546	4.28427	4	0.317333	CMD-GEN(R2)	ATM_237
ATM	-9.51	0.523341	4.09988	380.451	4.0886	4	0.327931	CMD-GEN(R2)	ATM_238
ATM	-9.51	0.636577	3.79077	410.561	5.0641	5	0.306774	CMD-GEN(R2)	ATM_239
ATM	-9.48	0.536003	3.65257	403.507	4.1811	4	0.326897	CMD-GEN(R2)	ATM_240
ATM	-9.48	0.532418	3.49693	398.51	4.46732	4	0.316	CMD-GEN(R2)	ATM_241
ATM	-9.48	0.765228	5.16096	406.594	3.2794	4	0.316	CMD-GEN(R2)	ATM_242
ATM	-9.47	0.811053	4.7189	404.558	3.8052	4	0.315667	CMD-GEN(R2)	ATM_243
ATM	-9.47	0.585067	4.15822	390.934	5.4744	4	0.338214	CMD-GEN(R2)	ATM_244
ATM	-9.46	0.679301	3.49046	378.428	3.51162	4	0.337857	CMD-GEN(R2)	ATM_245
ATM	-9.46	0.541759	3.63262	395.51	4.2729	4	0.315333	CMD-GEN(R2)	ATM_246
ATM	-9.45	0.507537	3.90447	405.523	4.62942	4	0.325862	CMD-GEN(R2)	ATM_247
ATM	-9.44	0.601074	4.44719	400.526	4.1655	5	0.314667	CMD-GEN(R2)	ATM_248
ATM	-9.44	0.498292	3.77198	399.494	3.9823	5	0.314667	CMD-GEN(R2)	ATM_249
ATM	-9.38	0.512726	3.8778	411.505	5.01882	4	0.302581	CMD-GEN(R2)	ATM_250
PARP1	-12.26	0.627321	3.89552	393.535	3.1707	5	0.422759	CMD-GEN(R2)	PARP1_201
PARP1	-12.12	0.783244	4.48845	391.559	4.07042	4	0.417931	CMD-GEN(R2)	PARP1_202
PARP1	-12.12	0.713528	3.53341	384.479	4.0432	4	0.417931	CMD-GEN(R2)	PARP1_203
PARP1	-12.05	0.609047	3.76051	393.516	4.5083	4	0.430357	CMD-GEN(R2)	PARP1_204
PARP1	-12.03	0.781883	4.05827	398.554	5.0389	4	0.401	CMD-GEN(R2)	PARP1_205
PARP1	-11.99	0.766459	5.50016	400.526	2.7731	3	0.399667	CMD-GEN(R2)	PARP1_206
PARP1	-11.98	0.506504	4.20731	410.521	4.8288	4	0.386452	CMD-GEN(R2)	PARP1_207
PARP1	-11.95	0.543703	4.09266	413.481	4.0631	4	0.385484	CMD-GEN(R2)	PARP1_208
PARP1	-11.89	0.788267	3.99004	402.542	4.1677	5	0.396333	CMD-GEN(R2)	PARP1_209
PARP1	-11.89	0.592577	3.77143	403.501	4.3533	5	0.396333	CMD-GEN(R2)	PARP1_210
PARP1	-11.87	0.680723	4.98972	414.593	4.39522	7	0.382903	CMD-GEN(R2)	PARP1_211
PARP1	-11.86	0.795611	3.20082	405.538	4.3152	4	0.395333	CMD-GEN(R2)	PARP1_212
PARP1	-11.85	0.657484	3.83632	396.534	4.9225	4	0.395	CMD-GEN(R2)	PARP1_213
PARP1	-11.85	0.68958	3.79122	399.538	4.2207	4	0.395	CMD-GEN(R2)	PARP1_214
PARP1	-11.84	0.583506	3.86069	407.543	4.4495	5	0.408276	CMD-GEN(R2)	PARP1_215
PARP1	-11.83	0.813536	3.44871	404.558	4.5281	4	0.394333	CMD-GEN(R2)	PARP1_216
PARP1	-11.83	0.668089	3.35559	415.508	4.7998	3	0.381613	CMD-GEN(R2)	PARP1_217
PARP1	-11.8	0.507091	3.73444	411.509	4.7838	4	0.380645	CMD-GEN(R2)	PARP1_218
PARP1	-11.8	0.603436	4.1573	414.505	4.7855	4	0.380645	CMD-GEN(R2)	PARP1_219
PARP1	-11.8	0.683816	3.89981	408.501	4.0855	4	0.380645	CMD-GEN(R2)	PARP1_220
PARP1	-11.79	0.501634	4.65832	408.59	5.19962	6	0.393	CMD-GEN(R2)	PARP1_221
PARP1	-11.77	0.698839	4.60476	414.553	4.072	4	0.379677	CMD-GEN(R2)	PARP1_222
PARP1	-11.76	0.714137	4.40944	405.494	4.63382	4	0.392	CMD-GEN(R2)	PARP1_223
PARP1	-11.74	0.606251	4.01749	398.51	4.0908	5	0.391333	CMD-GEN(R2)	PARP1_224
PARP1	-11.74	0.627676	3.94529	392.528	4.0085	4	0.419286	CMD-GEN(R2)	PARP1_225
PARP1	-11.73	0.549603	2.73769	408.457	4.232	4	0.378387	CMD-GEN(R2)	PARP1_226
PARP1	-11.73	0.492378	3.28185	388.475	4.01892	4	0.404483	CMD-GEN(R2)	PARP1_227
PARP1	-11.7	0.403078	3.99821	403.462	4.1227	4	0.39	CMD-GEN(R2)	PARP1_228
PARP1	-11.68	0.608054	4.33411	399.538	5.3378	5	0.389333	CMD-GEN(R2)	PARP1_229
PARP1	-11.64	0.793648	4.32095	393.575	3.40922	4	0.401379	CMD-GEN(R2)	PARP1_230
PARP1	-11.62	0.538623	3.00909	395.506	4.8256	4	0.387333	CMD-GEN(R2)	PARP1_231
PARP1	-11.58	0.590462	3.63324	404.562	4.6508	4	0.386	CMD-GEN(R2)	PARP1_232
PARP1	-11.58	0.824336	3.91104	395.506	4.5778	4	0.386	CMD-GEN(R2)	PARP1_233
PARP1	-11.57	0.632692	3.79841	386.495	4.0547	4	0.398966	CMD-GEN(R2)	PARP1_234
PARP1	-11.54	0.836369	4.06893	403.505	3.9482	4	0.384667	CMD-GEN(R2)	PARP1_235
PARP1	-11.54	0.695913	4.57756	424.574	3.42722	4	0.384667	CMD-GEN(R2)	PARP1_236
PARP1	-11.53	0.804642	4.00722	411.505	4.5049	4	0.371935	CMD-GEN(R2)	PARP1_237
PARP1	-11.51	0.678722	4.09246	402.542	3.5415	4	0.383667	CMD-GEN(R2)	PARP1_238
PARP1	-11.51	0.47347	4.54479	399.498	4.4576	4	0.383667	CMD-GEN(R2)	PARP1_239
PARP1	-11.51	0.531321	5.54908	400.552	2.1782	5	0.411071	CMD-GEN(R2)	PARP1_240
PARP1	-11.49	0.659045	3.58011	398.506	4.8565	4	0.383	CMD-GEN(R2)	PARP1_241
PARP1	-11.48	0.52875	3.80007	417.553	5.26492	5	0.370323	CMD-GEN(R2)	PARP1_242
PARP1	-11.48	0.666197	3.73956	402.469	4.1846	4	0.382667	CMD-GEN(R2)	PARP1_243
PARP1	-11.47	0.759223	3.2065	387.527	5.2697	5	0.395517	CMD-GEN(R2)	PARP1_244
PARP1	-11.46	0.652666	3.96945	412.497	4.24882	5	0.369677	CMD-GEN(R2)	PARP1_245
PARP1	-11.45	0.779998	4.26003	396.535	2.4618	4	0.394828	CMD-GEN(R2)	PARP1_246
PARP1	-11.45	0.804642	4.01393	411.505	4.5049	4	0.369355	CMD-GEN(R2)	PARP1_247
PARP1	-11.42	0.796932	4.74867	403.574	1.6349	5	0.380667	CMD-GEN(R2)	PARP1_248
PARP1	-11.4	0.835788	4.01756	404.558	4.0348	4	0.38	CMD-GEN(R2)	PARP1_249
USP1	-11.82	0.69377	3.02855	406.53	4.46992	4	0.394	CMD-GEN(R2)	USP1_201
USP1	-11.79	0.291249	2.74509	398.466	4.3326	4	0.393	CMD-GEN(R2)	USP1_202
USP1	-11.64	0.492467	3.56704	387.487	4.1365	4	0.401379	CMD-GEN(R2)	USP1_203
USP1	-11.21	0.380079	3.76356	414.509	4.49982	4	0.361613	CMD-GEN(R2)	USP1_204
USP1	-11.2	0.726867	3.81476	407.558	5.5009	4	0.373333	CMD-GEN(R2)	USP1_205
USP1	-11.14	0.539831	2.972	393.422	3.5981	5	0.384138	CMD-GEN(R2)	USP1_206
USP1	-11.13	0.764132	4.0975	403.57	4.726	4	0.371	CMD-GEN(R2)	USP1_207
USP1	-11.11	0.673843	3.97042	400.546	3.95822	4	0.370333	CMD-GEN(R2)	USP1_208
USP1	-11.07	0.590231	2.97716	405.502	4.2483	5	0.369	CMD-GEN(R2)	USP1_209
USP1	-11.07	0.537015	4.6294	400.482	4.2171	4	0.369	CMD-GEN(R2)	USP1_210
USP1	-11.05	0.471008	3.79554	387.487	4.7901	4	0.381034	CMD-GEN(R2)	USP1_211
USP1	-11.02	0.595862	3.99321	411.55	2.404	5	0.367333	CMD-GEN(R2)	USP1_212
USP1	-10.95	0.726459	4.42636	398.507	2.6987	4	0.377586	CMD-GEN(R2)	USP1_213
USP1	-10.94	0.830865	3.66257	393.491	4.2734	3	0.377241	CMD-GEN(R2)	USP1_214
USP1	-10.93	0.525697	3.37162	400.53	4.1932	5	0.364333	CMD-GEN(R2)	USP1_215
USP1	-10.91	0.670894	3.63937	405.42	4.9114	4	0.376207	CMD-GEN(R2)	USP1_216
USP1	-10.9	0.511734	3.42883	398.466	3.8419	4	0.363333	CMD-GEN(R2)	USP1_217
USP1	-10.89	0.590659	4.95134	389.567	3.59052	3	0.375517	CMD-GEN(R2)	USP1_218
USP1	-10.88	0.836192	4.01194	385.511	4.5806	4	0.375172	CMD-GEN(R2)	USP1_219
USP1	-10.86	0.659766	3.87943	410.521	4.9761	4	0.350323	CMD-GEN(R2)	USP1_220
USP1	-10.86	0.673006	3.97031	395.616	4.38232	4	0.387857	CMD-GEN(R2)	USP1_221
USP1	-10.82	0.648492	2.7775	389.499	5.4147	4	0.373103	CMD-GEN(R2)	USP1_222
USP1	-10.82	0.409247	5.18341	397.546	1.77707	5	0.360667	CMD-GEN(R2)	USP1_223
USP1	-10.78	0.66946	2.79115	394.45	5.0328	4	0.371724	CMD-GEN(R2)	USP1_224
USP1	-10.78	0.765518	4.08671	399.535	5.0385	4	0.371724	CMD-GEN(R2)	USP1_225
USP1	-10.78	0.600649	3.80324	402.586	4.1443	5	0.359333	CMD-GEN(R2)	USP1_226
USP1	-10.77	0.802006	3.69975	396.491	4.3433	4	0.371379	CMD-GEN(R2)	USP1_227
USP1	-10.77	0.619104	4.20152	402.454	3.5805	4	0.359	CMD-GEN(R2)	USP1_228
USP1	-10.75	0.536619	3.91978	404.558	3.70937	4	0.358333	CMD-GEN(R2)	USP1_229
USP1	-10.74	0.493196	4.97297	404.603	2.9756	4	0.370345	CMD-GEN(R2)	USP1_230
USP1	-10.74	0.677738	2.6749	375.516	5.2408	4	0.383571	CMD-GEN(R2)	USP1_231
USP1	-10.72	0.612236	4.68011	403.53	4.0727	4	0.357333	CMD-GEN(R2)	USP1_232
USP1	-10.72	0.648523	3.71928	408.571	4.8311	4	0.369655	CMD-GEN(R2)	USP1_233
USP1	-10.71	0.702875	4.56185	388.515	3.4961	4	0.36931	CMD-GEN(R2)	USP1_234
USP1	-10.68	0.668364	3.36767	405.546	4.9269	4	0.356	CMD-GEN(R2)	USP1_235
USP1	-10.65	0.77069	3.30264	393.531	4.9722	4	0.367241	CMD-GEN(R2)	USP1_236
USP1	-10.65	0.64959	3.33428	405.521	4.8776	4	0.355	CMD-GEN(R2)	USP1_237
USP1	-10.64	0.826663	3.88978	393.535	3.7723	4	0.366897	CMD-GEN(R2)	USP1_238
USP1	-10.63	0.53729	3.39501	400.482	4.1631	4	0.354333	CMD-GEN(R2)	USP1_239
USP1	-10.62	0.610014	4.08646	395.503	4.36382	4	0.366207	CMD-GEN(R2)	USP1_240
USP1	-10.61	0.796659	4.86104	387.483	4.2477	4	0.365862	CMD-GEN(R2)	USP1_241
USP1	-10.57	0.396966	2.98457	403.457	4.6946	4	0.352333	CMD-GEN(R2)	USP1_242
USP1	-10.56	0.551523	3.83451	395.51	4.545	3	0.352	CMD-GEN(R2)	USP1_243
USP1	-10.55	0.547425	4.13179	410.543	4.6062	4	0.363793	CMD-GEN(R2)	USP1_244
USP1	-10.55	0.617956	2.81458	391.559	5.4875	4	0.363793	CMD-GEN(R2)	USP1_245
USP1	-10.55	0.625047	4.24733	406.534	3.50332	4	0.351667	CMD-GEN(R2)	USP1_246
USP1	-10.55	0.460789	4.2955	408.615	3.6518	4	0.363793	CMD-GEN(R2)	USP1_247
USP1	-10.53	0.583105	4.11951	407.562	4.31692	4	0.351	CMD-GEN(R2)	USP1_248
USP1	-10.53	0.608234	3.46251	399.494	5.1472	4	0.351	CMD-GEN(R2)	USP1_249
USP1	-10.52	0.695915	2.85142	386.459	4.38062	4	0.362759	CMD-GEN(R2)	USP1_250

## Sheet: PGMG_IP
Target	Score	QED	SAS	MW	LogP	Rotatable Bonds	Ligand Efficiency	Model	Compound
ATM	-13.35	0.420383	7.43794	545.448	3.12448	9	0.303409	PGMG_IP	ATM_251
ATM	-13.17	0.110516	5.21527	670.559	3.52151	10	0.248491	PGMG_IP	ATM_252
ATM	-12.46	0.439247	7.69856	508.403	0.83813	11	0.3115	PGMG_IP	ATM_253
ATM	-12.23	0.456116	9.06038	470.425	3.32001	0	0.31359	PGMG_IP	ATM_254
ATM	-11.98	0.307088	6.66541	573.462	2.31271	9	0.260435	PGMG_IP	ATM_255
ATM	-11.9	0.582881	8.21456	481.386	0.20417	3	0.313158	PGMG_IP	ATM_256
ATM	-11.88	0.181951	8.18279	553.453	-0.64485	2	0.276279	PGMG_IP	ATM_257
ATM	-11.84	0.217145	7.3638	579.446	2.02831	8	0.263111	PGMG_IP	ATM_258
ATM	-11.84	0.414896	7.66758	540.48	2.36846	10	0.269091	PGMG_IP	ATM_259
ATM	-11.83	0.362739	7.84559	492.409	-0.80747	8	0.303333	PGMG_IP	ATM_260
ATM	-11.82	0.295844	7.01649	515.466	2.25975	12	0.281429	PGMG_IP	ATM_261
ATM	-11.79	0.229353	6.93374	606.919	2.80645	19	0.250851	PGMG_IP	ATM_262
ATM	-11.76	0.417286	7.78314	396.32	2.45558	13	0.3675	PGMG_IP	ATM_263
ATM	-11.73	0.458155	7.55375	445.353	-1.47962	1	0.335143	PGMG_IP	ATM_264
ATM	-11.68	0.424408	8.19728	460.349	3.8696	0	0.324444	PGMG_IP	ATM_265
ATM	-11.68	0.347755	7.60226	424.354	0.4054	9	0.343529	PGMG_IP	ATM_266
ATM	-11.66	0.438086	7.24701	449.361	-0.28417	3	0.333143	PGMG_IP	ATM_267
ATM	-11.64	0.8225	8.48248	411.404	2.11917	2	0.36375	PGMG_IP	ATM_268
ATM	-11.59	0.451504	6.90152	503.355	-0.1107	2	0.305	PGMG_IP	ATM_269
ATM	-11.58	0.622781	7.52478	437.349	1.84401	2	0.330857	PGMG_IP	ATM_270
ATM	-11.57	0.460773	8.36413	470.359	1.5972	2	0.312703	PGMG_IP	ATM_271
ATM	-11.56	0.536143	7.28101	510.392	1.26303	1	0.312432	PGMG_IP	ATM_272
ATM	-11.55	0.41899	8.07064	549.417	-0.09344	4	0.268605	PGMG_IP	ATM_273
ATM	-11.53	0.382697	7.57039	488.387	4.49762	5	0.303421	PGMG_IP	ATM_274
ATM	-11.52	0.437333	8.03638	481.352	2.94593	1	0.311351	PGMG_IP	ATM_275
ATM	-11.51	0.261694	7.90701	603.435	2.58805	9	0.244894	PGMG_IP	ATM_276
ATM	-11.45	0.358506	8.36499	539.467	1.56268	2	0.279268	PGMG_IP	ATM_277
ATM	-11.43	0.639237	8.44503	457.34	1.10049	0	0.3175	PGMG_IP	ATM_278
ATM	-11.4	0.418285	8.40084	529.392	3.36808	2	0.278049	PGMG_IP	ATM_279
ATM	-11.38	0.689116	6.65678	435.329	0.38359	6	0.334706	PGMG_IP	ATM_280
ATM	-11.36	0.137144	6.16177	640.529	0.00416	15	0.222745	PGMG_IP	ATM_281
ATM	-11.31	0.679074	8.28504	478.382	1.16497	2	0.297632	PGMG_IP	ATM_282
ATM	-11.31	0.204415	5.75159	506.435	2.04457	21	0.275854	PGMG_IP	ATM_283
ATM	-11.3	0.485362	7.98054	483.378	0.02698	4	0.297368	PGMG_IP	ATM_284
ATM	-11.29	0.247274	4.8778	459.383	1.97531	15	0.305135	PGMG_IP	ATM_285
ATM	-11.27	0.491822	8.44708	479.394	0.33678	2	0.296579	PGMG_IP	ATM_286
ATM	-11.26	0.390958	6.7495	469.383	3.31817	5	0.331176	PGMG_IP	ATM_287
ATM	-11.25	0.166729	7.69782	557.464	2.19496	8	0.255682	PGMG_IP	ATM_288
ATM	-11.24	0.541269	8.76797	521.426	2.33374	0	0.267619	PGMG_IP	ATM_289
ATM	-11.23	0.519898	6.16867	486.344	2.30243	2	0.303514	PGMG_IP	ATM_290
ATM	-11.19	0.173905	8.5226	592.531	2.76488	22	0.228367	PGMG_IP	ATM_291
ATM	-11.18	0.206721	7.87904	502.405	-0.94713	7	0.286667	PGMG_IP	ATM_292
ATM	-11.17	0.499838	8.19945	474.366	1.58791	1	0.301892	PGMG_IP	ATM_293
ATM	-11.16	0.442502	8.16783	402.324	2.19854	0	0.34875	PGMG_IP	ATM_294
ATM	-11.14	0.554652	8.42821	464.422	1.6664	9	0.293158	PGMG_IP	ATM_295
ATM	-11.13	0.279739	6.96612	593.396	2.43974	8	0.247333	PGMG_IP	ATM_296
ATM	-11.12	0.190998	7.76972	614.518	2.44825	13	0.2224	PGMG_IP	ATM_297
ATM	-11.11	0.458938	7.22845	510.392	1.44395	1	0.30027	PGMG_IP	ATM_298
PARP1	-13.61	0.331796	7.38585	547.448	2.31184	6	0.309318	PGMG_IP	PARP1_250
PARP1	-13.55	0.288818	7.48942	550.429	0.66009	5	0.315116	PGMG_IP	PARP1_251
PARP1	-13.27	0.333448	4.7398	646.364	3.32604	7	0.276458	PGMG_IP	PARP1_252
PARP1	-13.02	0.331582	7.78314	558.456	0.8354	5	0.295909	PGMG_IP	PARP1_253
PARP1	-13.01	0.328535	7.056	642.509	1.7723	6	0.255098	PGMG_IP	PARP1_254
PARP1	-13	0.351827	6.41717	552.444	2.81965	5	0.295455	PGMG_IP	PARP1_255
PARP1	-12.91	0.125956	7.03383	690.549	2.20817	15	0.234727	PGMG_IP	PARP1_256
PARP1	-12.89	0.317264	7.23717	566.37	3.45322	7	0.299767	PGMG_IP	PARP1_257
PARP1	-12.88	0.268028	7.3392	576.414	1.56543	7	0.292727	PGMG_IP	PARP1_258
PARP1	-12.76	0.38859	5.50982	522.415	0.44449	5	0.31122	PGMG_IP	PARP1_259
PARP1	-12.76	0.321181	7.77448	583.424	3.06897	6	0.283556	PGMG_IP	PARP1_260
PARP1	-12.63	0.200653	7.80918	627.946	3.27185	9	0.263125	PGMG_IP	PARP1_261
PARP1	-12.57	0.189351	6.43867	717.517	3.9227	11	0.224464	PGMG_IP	PARP1_262
PARP1	-12.56	0.456626	7.85916	538.378	-1.45923	4	0.299048	PGMG_IP	PARP1_263
PARP1	-12.54	0.312713	7.24358	500.412	1.69877	6	0.3135	PGMG_IP	PARP1_264
PARP1	-12.54	0.434712	7.76329	570.425	1.53899	5	0.285	PGMG_IP	PARP1_265
PARP1	-12.53	0.219045	7.87041	678.461	1.23404	8	0.240962	PGMG_IP	PARP1_266
PARP1	-12.52	0.300237	5.86632	616.471	0.61221	7	0.25551	PGMG_IP	PARP1_267
PARP1	-12.5	0.142671	6.35204	683.538	0.43933	14	0.231481	PGMG_IP	PARP1_268
PARP1	-12.47	0.586649	8.26551	502.408	1.47864	3	0.31175	PGMG_IP	PARP1_269
PARP1	-12.44	0.317455	7.23611	611.503	-0.16151	13	0.253878	PGMG_IP	PARP1_270
PARP1	-12.41	0.237159	5.59213	640.49	0.86214	7	0.2482	PGMG_IP	PARP1_271
PARP1	-12.41	0.552551	8.63959	512.445	0.95656	6	0.318205	PGMG_IP	PARP1_272
PARP1	-12.38	0.298407	7.76433	506.416	1.5643	6	0.3095	PGMG_IP	PARP1_273
PARP1	-12.38	0.186194	7.5836	537.434	-1.30233	10	0.294762	PGMG_IP	PARP1_274
PARP1	-12.37	0.308538	4.04584	604.48	2.32635	6	0.257708	PGMG_IP	PARP1_275
PARP1	-12.36	0.335601	7.89639	555.428	0.92667	6	0.280909	PGMG_IP	PARP1_276
PARP1	-12.35	0.460511	3.89426	533.418	1.41578	5	0.294048	PGMG_IP	PARP1_277
PARP1	-12.34	0.251288	7.4657	549.407	3.78279	8	0.29381	PGMG_IP	PARP1_278
PARP1	-12.32	0.184453	7.42956	610.464	2.61793	7	0.262128	PGMG_IP	PARP1_279
PARP1	-12.25	0.368715	7.36789	503.368	1.38793	6	0.314103	PGMG_IP	PARP1_280
PARP1	-12.24	0.486532	7.90162	545.413	-0.06313	4	0.284651	PGMG_IP	PARP1_281
PARP1	-12.22	0.284118	7.62251	656.501	0.57976	8	0.249388	PGMG_IP	PARP1_282
PARP1	-12.2	0.294957	7.25954	609.904	0.95325	6	0.265217	PGMG_IP	PARP1_283
PARP1	-12.19	0.49482	7.60206	444.349	1.14251	3	0.348286	PGMG_IP	PARP1_284
PARP1	-12.18	0.17768	7.96001	604.5	0.36271	10	0.25375	PGMG_IP	PARP1_285
PARP1	-12.18	0.265777	7.56573	602.888	2.21237	11	0.264783	PGMG_IP	PARP1_286
PARP1	-12.14	0.284998	7.61132	603.441	0.86189	7	0.258298	PGMG_IP	PARP1_287
PARP1	-12.13	0.247579	5.69184	615.503	1.87922	8	0.247551	PGMG_IP	PARP1_288
PARP1	-12.12	0.324958	7.91503	518.431	2.20958	5	0.29561	PGMG_IP	PARP1_289
PARP1	-12.12	0.201382	7.33933	653.528	2.96753	10	0.233077	PGMG_IP	PARP1_290
PARP1	-12.1	0.360998	7.37236	585.477	2.38568	7	0.257447	PGMG_IP	PARP1_291
PARP1	-12.06	0.45891	7.04417	582.373	1.18022	6	0.274091	PGMG_IP	PARP1_292
PARP1	-12.05	0.38731	7.38345	518.374	1.74659	7	0.30125	PGMG_IP	PARP1_293
PARP1	-12.05	0.0467646	6.86346	573.517	0.14479	14	0.280233	PGMG_IP	PARP1_294
PARP1	-12.04	0.555157	7.63578	534.372	1.8772	4	0.293659	PGMG_IP	PARP1_295
PARP1	-12.04	0.415252	7.53099	603.41	1.83996	7	0.261739	PGMG_IP	PARP1_296
PARP1	-12.02	0.294454	7.86341	603.5	1.57455	6	0.250417	PGMG_IP	PARP1_297
PARP1	-12.01	0.353926	6.84445	533.446	-0.40783	5	0.285952	PGMG_IP	PARP1_298
PARP1	-12.01	0.62672	7.54251	470.367	0.23079	6	0.324595	PGMG_IP	PARP1_299
USP1	-15.32	0.308208	8.7078	644.544	3.4577	3	0.294615	PGMG_IP	USP1_251
USP1	-14.93	0.280939	6.56153	565.482	5.64845	4	0.324565	PGMG_IP	USP1_252
USP1	-14.81	0.264141	7.35563	573.353	6.06965	2	0.344419	PGMG_IP	USP1_253
USP1	-14.46	0.261975	6.4923	553.495	5.58066	4	0.321333	PGMG_IP	USP1_254
USP1	-14.45	0.273027	7.22836	640.552	4.75009	4	0.277885	PGMG_IP	USP1_255
USP1	-14.41	0.219849	5.90261	600.456	4.03161	5	0.300208	PGMG_IP	USP1_256
USP1	-14.17	0.251677	4.32081	626.498	5.51698	3	0.2834	PGMG_IP	USP1_257
USP1	-14.11	0.474773	8.55667	576.47	-0.18578	2	0.306739	PGMG_IP	USP1_258
USP1	-14.08	0.281955	3.74116	557.487	5.08928	4	0.312889	PGMG_IP	USP1_259
USP1	-14	0.168593	8.46755	670.581	5.40673	7	0.254545	PGMG_IP	USP1_260
USP1	-13.99	0.280216	8.61629	633.537	3.81798	3	0.274314	PGMG_IP	USP1_261
USP1	-13.96	0.32886	6.47079	553.475	4.40596	4	0.310222	PGMG_IP	USP1_262
USP1	-13.9	0.421343	7.70425	435.376	4.51872	3	0.397143	PGMG_IP	USP1_263
USP1	-13.85	0.245171	7.9582	540.46	4.42778	3	0.314773	PGMG_IP	USP1_264
USP1	-13.77	0.182532	5.48253	571.941	6.51476	5	0.306	PGMG_IP	USP1_265
USP1	-13.77	0.263638	6.55113	575.501	4.85853	8	0.292979	PGMG_IP	USP1_266
USP1	-13.74	0.351449	3.91856	508.431	5.00579	4	0.335122	PGMG_IP	USP1_267
USP1	-13.71	0.275399	7.78694	482.413	3.95448	1	0.351538	PGMG_IP	USP1_268
USP1	-13.69	0.323665	6.82705	528.445	2.89993	5	0.318372	PGMG_IP	USP1_269
USP1	-13.69	0.353299	6.77091	540.48	4.11454	4	0.311136	PGMG_IP	USP1_270
USP1	-13.69	0.246808	7.80921	643.579	6.07585	5	0.258302	PGMG_IP	USP1_271
USP1	-13.64	0.372941	6.63868	551.479	2.21263	4	0.303111	PGMG_IP	USP1_272
USP1	-13.59	0.362627	6.60857	525.465	4.40145	5	0.316047	PGMG_IP	USP1_273
USP1	-13.55	0.362627	6.71653	528.469	4.09246	4	0.315116	PGMG_IP	USP1_274
USP1	-13.53	0.210108	7.84846	543.484	5.03389	5	0.3075	PGMG_IP	USP1_275
USP1	-13.53	0.403056	7.93303	580.913	3.46218	3	0.300667	PGMG_IP	USP1_276
USP1	-13.49	0.361708	7.79114	521.43	3.27039	4	0.32119	PGMG_IP	USP1_277
USP1	-13.49	0.342594	7.85398	544.468	4.47479	4	0.306591	PGMG_IP	USP1_278
USP1	-13.48	0.28849	7.90663	550.444	5.4032	3	0.306364	PGMG_IP	USP1_279
USP1	-13.46	0.2189	7.96401	494.432	4.15931	4	0.3365	PGMG_IP	USP1_280
USP1	-13.45	0.322117	6.04925	566.498	4.47756	5	0.292391	PGMG_IP	USP1_281
USP1	-13.42	0.216973	7.36033	599.523	4.50558	7	0.273878	PGMG_IP	USP1_282
USP1	-13.42	0.219337	5.64077	543.48	4.35168	5	0.305	PGMG_IP	USP1_283
USP1	-13.4	0.320976	8.50108	564.498	3.76753	4	0.291304	PGMG_IP	USP1_284
USP1	-13.36	0.340476	7.87302	546.868	3.7881	4	0.318095	PGMG_IP	USP1_285
USP1	-13.35	0.308447	7.98202	546.456	4.90718	4	0.303409	PGMG_IP	USP1_286
USP1	-13.34	0.399665	7.52365	522.461	3.78261	5	0.310233	PGMG_IP	USP1_287
USP1	-13.34	0.322432	8.57387	588.52	3.8079	5	0.277917	PGMG_IP	USP1_288
USP1	-13.33	0.360031	7.88467	500.863	4.20558	5	0.341795	PGMG_IP	USP1_289
USP1	-13.32	0.270427	7.94831	556.475	5.77787	4	0.296	PGMG_IP	USP1_290
USP1	-13.32	0.317006	6.68417	567.482	5.02736	5	0.289565	PGMG_IP	USP1_291
USP1	-13.3	0.267688	6.2635	519.458	5.11178	6	0.316667	PGMG_IP	USP1_292
USP1	-13.29	0.209373	3.31462	529.477	5.30308	5	0.30907	PGMG_IP	USP1_293
USP1	-13.26	0.18221	7.94584	606.923	4.40549	4	0.282128	PGMG_IP	USP1_294
USP1	-13.24	0.284502	6.10685	578.481	4.39973	5	0.281702	PGMG_IP	USP1_295
USP1	-13.22	0.247374	6.86482	537.472	5.24634	3	0.300455	PGMG_IP	USP1_296
USP1	-13.2	0.194785	7.05035	682.597	3.98731	8	0.24	PGMG_IP	USP1_297
USP1	-13.18	0.246156	6.92336	595.484	5.53724	7	0.274583	PGMG_IP	USP1_298
USP1	-13.18	0.241466	7.4336	678.581	5.28019	7	0.239636	PGMG_IP	USP1_299

## Sheet: PGMG_DP
Target	Score	QED	SAS	MW	LogP	Rotatable Bonds	Ligand Efficiency	Model	Compound
ATM	-13.02	0.350781	6.50122	527.667	6.2416	0	0.317561	PGMG_DP	ATM_299
ATM	-12.4	0.433039	4.36659	431.451	3.7574	1	0.375758	PGMG_DP	ATM_300
ATM	-12.33	0.785862	4.25703	361.448	0.7033	1	0.440357	PGMG_DP	ATM_301
ATM	-12.27	0.167776	2.41659	542.638	7.8726	4	0.292143	PGMG_DP	ATM_302
ATM	-12.17	0.224799	4.26798	578.516	7.2265	2	0.289762	PGMG_DP	ATM_303
ATM	-12.02	0.213975	3.4708	583.82	8.1916	12	0.273182	PGMG_DP	ATM_304
ATM	-11.95	0.508971	3.46436	407.492	4.3353	1	0.385484	PGMG_DP	ATM_305
ATM	-11.88	0.496777	4.12943	452.513	5.9451	1	0.339429	PGMG_DP	ATM_306
ATM	-11.8	0.528959	3.3814	389.502	4.1962	1	0.393333	PGMG_DP	ATM_307
ATM	-11.66	0.548128	3.89616	442.562	5.7544	2	0.342941	PGMG_DP	ATM_308
ATM	-11.6	0.406006	3.09529	506.537	2.3101	4	0.305263	PGMG_DP	ATM_309
ATM	-11.59	0.443407	4.41548	454.438	3.1492	0	0.340882	PGMG_DP	ATM_310
ATM	-11.57	0.348784	2.22599	414.464	5.8568	2	0.361563	PGMG_DP	ATM_311
ATM	-11.55	0.431377	3.7813	407.492	5.218	1	0.372581	PGMG_DP	ATM_312
ATM	-11.51	0.796789	4.17924	413.52	4.3436	3	0.359687	PGMG_DP	ATM_313
ATM	-11.4	0.441799	3.5883	417.512	5.9207	3	0.35625	PGMG_DP	ATM_314
ATM	-11.4	0.61272	4.02958	425.532	3.7515	2	0.35625	PGMG_DP	ATM_315
ATM	-11.37	0.439734	6.85152	477.696	6.4546	0	0.315833	PGMG_DP	ATM_316
ATM	-11.35	0.697678	4.61423	431.543	5.0703	2	0.343939	PGMG_DP	ATM_317
ATM	-11.32	0.706139	3.77625	388.47	3.4462	2	0.377333	PGMG_DP	ATM_318
ATM	-11.27	0.377418	4.14156	490.567	4.74612	2	0.304595	PGMG_DP	ATM_319
ATM	-11.26	0.288029	4.07638	526.039	7.5892	4	0.288718	PGMG_DP	ATM_320
ATM	-11.21	0.438048	2.61545	424.464	3.4363	2	0.350313	PGMG_DP	ATM_321
ATM	-11.19	0.541626	4.55778	443.543	2.7995	4	0.339091	PGMG_DP	ATM_322
ATM	-11.19	0.151504	2.39826	479.539	8.1348	4	0.302432	PGMG_DP	ATM_323
ATM	-11.17	0.678093	3.38221	362.404	4.2911	1	0.413704	PGMG_DP	ATM_324
ATM	-11.16	0.260485	3.52156	386.411	1.5093	1	0.384828	PGMG_DP	ATM_325
ATM	-11.14	0.341453	3.9656	462.553	4.3261	2	0.318286	PGMG_DP	ATM_326
ATM	-11.12	0.369853	6.7339	513.689	6.2797	0	0.285128	PGMG_DP	ATM_327
ATM	-11.11	0.781046	4.8369	379.463	1.7165	1	0.383103	PGMG_DP	ATM_328
ATM	-11.11	0.595611	4.39993	406.489	1.6007	0	0.358387	PGMG_DP	ATM_329
ATM	-11.09	0.345836	3.46612	438.535	5.3449	0	0.336061	PGMG_DP	ATM_330
ATM	-11.09	0.492385	3.7148	472.523	3.7465	3	0.308056	PGMG_DP	ATM_331
ATM	-11.09	0.219635	3.80351	539.639	5.9069	4	0.270488	PGMG_DP	ATM_332
ATM	-11.06	0.259902	4.28705	553.658	6.7852	4	0.263333	PGMG_DP	ATM_333
ATM	-11.02	0.317254	3.21832	478.512	4.3361	5	0.306111	PGMG_DP	ATM_334
ATM	-11.01	0.360713	3.12938	396.877	6.1737	1	0.379655	PGMG_DP	ATM_335
ATM	-11	0.59983	3.72876	397.518	5.73482	2	0.366667	PGMG_DP	ATM_336
ATM	-10.97	0.45619	2.52282	390.398	4.5561	1	0.365667	PGMG_DP	ATM_337
ATM	-10.97	0.875311	4.42003	376.463	2.97596	2	0.378276	PGMG_DP	ATM_338
ATM	-10.94	0.388067	5.50294	544.577	6.3498	1	0.2735	PGMG_DP	ATM_339
ATM	-10.92	0.530101	4.5685	387.439	0.5305	0	0.376552	PGMG_DP	ATM_340
ATM	-10.92	0.419716	3.56729	499.492	6.382	2	0.295135	PGMG_DP	ATM_341
ATM	-10.89	0.587233	3.54737	457.921	4.6006	2	0.33	PGMG_DP	ATM_342
ATM	-10.87	0.247837	4.12556	455.517	7.1237	2	0.310571	PGMG_DP	ATM_343
ATM	-10.84	0.331312	6.09802	521.713	4.28972	0	0.277949	PGMG_DP	ATM_344
ATM	-10.81	0.460573	2.49715	354.287	4.3767	0	0.415769	PGMG_DP	ATM_345
ATM	-10.79	0.378541	3.9226	459.98	5.5425	1	0.317353	PGMG_DP	ATM_346
ATM	-10.79	0.622272	3.48402	405.501	4.9496	1	0.348065	PGMG_DP	ATM_347
ATM	-10.79	0.276844	3.61849	566.501	6.7814	4	0.263171	PGMG_DP	ATM_348
PARP1	-14.32	0.178917	5.66897	541.929	9.4417	10	0.367179	PGMG_DP	PARP1_300
PARP1	-13.89	0.425595	4.93243	519.641	5.9287	2	0.356154	PGMG_DP	PARP1_301
PARP1	-13.69	0.35825	4.16429	562.642	1.5009	6	0.333902	PGMG_DP	PARP1_302
PARP1	-13.6	0.77645	4.97317	408.501	2.8473	1	0.43871	PGMG_DP	PARP1_303
PARP1	-13.33	0.351843	4.02338	408.501	4.85142	2	0.43	PGMG_DP	PARP1_304
PARP1	-13.15	0.576885	4.11081	394.562	6.0956	1	0.438333	PGMG_DP	PARP1_305
PARP1	-13.09	0.364928	3.63672	429.523	4.5938	1	0.396667	PGMG_DP	PARP1_306
PARP1	-12.98	0.540255	2.55667	387.429	5.99332	3	0.447586	PGMG_DP	PARP1_307
PARP1	-12.96	0.526272	2.52054	383.495	4.2459	2	0.446897	PGMG_DP	PARP1_308
PARP1	-12.82	0.150488	2.80134	406.397	6.101	2	0.413548	PGMG_DP	PARP1_309
PARP1	-12.7	0.621198	3.56333	383.451	3.9175	3	0.437931	PGMG_DP	PARP1_310
PARP1	-12.7	0.600922	2.8367	469.929	1.8275	4	0.384848	PGMG_DP	PARP1_311
PARP1	-12.68	0.689938	3.59944	392.458	3.3659	1	0.422667	PGMG_DP	PARP1_312
PARP1	-12.65	0.472295	5.40219	426.54	5.99829	2	0.395313	PGMG_DP	PARP1_313
PARP1	-12.6	0.573653	4.22481	382.507	5.2417	1	0.434483	PGMG_DP	PARP1_314
PARP1	-12.6	0.722006	4.33937	421.54	4.3527	2	0.39375	PGMG_DP	PARP1_315
PARP1	-12.58	0.439479	2.23666	420.468	4.7777	4	0.393125	PGMG_DP	PARP1_316
PARP1	-12.57	0.226262	3.08166	413.86	5.7592	1	0.419	PGMG_DP	PARP1_317
PARP1	-12.49	0.397941	5.5147	401.978	5.1636	3	0.446071	PGMG_DP	PARP1_318
PARP1	-12.47	0.281918	2.58211	373.411	5.5048	1	0.43	PGMG_DP	PARP1_319
PARP1	-12.46	0.762222	3.96305	399.534	3.8563	5	0.415333	PGMG_DP	PARP1_320
PARP1	-12.46	0.572265	4.94768	526.599	4.5806	5	0.327895	PGMG_DP	PARP1_321
PARP1	-12.44	0.425299	3.42527	414.552	6.8052	2	0.38875	PGMG_DP	PARP1_322
PARP1	-12.41	0.6719	4.83581	402.494	3.5869	1	0.413667	PGMG_DP	PARP1_323
PARP1	-12.39	0.556222	3.81133	428.532	4.85032	4	0.387188	PGMG_DP	PARP1_324
PARP1	-12.32	0.555094	2.97416	374.487	5.8497	2	0.424828	PGMG_DP	PARP1_325
PARP1	-12.31	0.259309	2.67604	382.394	5.2001	2	0.424483	PGMG_DP	PARP1_326
PARP1	-12.3	0.521968	5.07001	435.567	5.6976	0	0.372727	PGMG_DP	PARP1_327
PARP1	-12.27	0.37721	2.98397	379.459	6.02582	1	0.423103	PGMG_DP	PARP1_328
PARP1	-12.26	0.332126	2.03932	308.38	6.31342	0	0.510833	PGMG_DP	PARP1_329
PARP1	-12.26	0.61265	4.17554	510.642	3.9799	6	0.322632	PGMG_DP	PARP1_330
PARP1	-12.25	0.373402	3.04232	441.483	5.30802	1	0.371212	PGMG_DP	PARP1_331
PARP1	-12.23	0.363254	4.68483	409.296	6.10847	2	0.436786	PGMG_DP	PARP1_332
PARP1	-12.21	0.620014	4.02852	388.514	4.9608	2	0.407	PGMG_DP	PARP1_333
PARP1	-12.21	0.438709	3.57513	403.525	6.8867	1	0.393871	PGMG_DP	PARP1_334
PARP1	-12.2	0.510534	2.71111	437.499	4.1005	5	0.369697	PGMG_DP	PARP1_335
PARP1	-12.17	0.379604	3.09354	417.464	5.5784	1	0.380312	PGMG_DP	PARP1_336
PARP1	-12.16	0.623349	3.58803	341.454	5.5431	0	0.467692	PGMG_DP	PARP1_337
PARP1	-12.14	0.483221	3.96107	430.592	6.2083	7	0.379375	PGMG_DP	PARP1_338
PARP1	-12.13	0.310102	4.25346	436.47	5.95495	2	0.367576	PGMG_DP	PARP1_339
PARP1	-12.12	0.469991	2.74598	449.51	4.5221	6	0.356471	PGMG_DP	PARP1_340
PARP1	-12.09	0.525137	4.62966	375.496	2.8776	1	0.431786	PGMG_DP	PARP1_341
PARP1	-12.09	0.434329	4.01824	429.5	4.45447	2	0.377812	PGMG_DP	PARP1_342
PARP1	-12.04	0.646496	3.24773	387.527	4.9499	3	0.415172	PGMG_DP	PARP1_343
PARP1	-12.04	0.545586	4.01725	393.53	6.8347	2	0.401333	PGMG_DP	PARP1_344
PARP1	-12.04	0.812056	3.68471	323.439	3.8167	2	0.4816	PGMG_DP	PARP1_345
PARP1	-12.04	0.445518	3.62844	362.432	5.8845	2	0.43	PGMG_DP	PARP1_346
PARP1	-12.04	0.437421	3.24216	419.528	5.6342	3	0.37625	PGMG_DP	PARP1_347
PARP1	-12.04	0.4454	3.68192	606.045	4.3685	5	0.286667	PGMG_DP	PARP1_348
PARP1	-12.02	0.241357	4.29922	533.115	8.1086	5	0.308205	PGMG_DP	PARP1_349
USP1	-14	0.686443	5.56521	419.45	3.2922	0	0.451613	PGMG_DP	USP1_300
USP1	-13.56	0.287194	2.56272	413.442	7.5019	1	0.437419	PGMG_DP	USP1_301
USP1	-13.09	0.172127	4.18553	526.688	7.2213	3	0.32725	PGMG_DP	USP1_302
USP1	-13.03	0.561888	4.8157	422.616	6.2153	2	0.407187	PGMG_DP	USP1_303
USP1	-12.99	0.33342	3.65885	402.541	6.6177	1	0.419032	PGMG_DP	USP1_304
USP1	-12.97	0.23529	2.82457	413.476	6.9025	1	0.405313	PGMG_DP	USP1_305
USP1	-12.9	0.46052	4.0633	452.985	6.7214	4	0.390909	PGMG_DP	USP1_306
USP1	-12.86	0.19474	5.48479	689.974	5.7437	6	0.2572	PGMG_DP	USP1_307
USP1	-12.85	0.553338	3.62571	404.513	6.0998	3	0.414516	PGMG_DP	USP1_308
USP1	-12.76	0.325802	2.48911	403.437	6.4671	2	0.411613	PGMG_DP	USP1_309
USP1	-12.6	0.446085	4.3521	392.546	6.6457	1	0.42	PGMG_DP	USP1_310
USP1	-12.58	0.246421	2.77112	431.539	7.3586	2	0.381212	PGMG_DP	USP1_311
USP1	-12.53	0.333605	2.29514	387.438	6.7615	2	0.417667	PGMG_DP	USP1_312
USP1	-12.44	0.33334	2.23727	389.433	6.7374	2	0.414667	PGMG_DP	USP1_313
USP1	-12.43	0.371311	2.90398	393.465	6.3072	1	0.414333	PGMG_DP	USP1_314
USP1	-12.42	0.295477	2.61747	405.409	5.7147	2	0.400645	PGMG_DP	USP1_315
USP1	-12.36	0.503898	3.62291	440.468	5.2635	1	0.374545	PGMG_DP	USP1_316
USP1	-12.34	0.262489	3.45171	439.687	9.5353	0	0.373939	PGMG_DP	USP1_317
USP1	-12.33	0.333605	2.31582	387.438	6.7615	2	0.411	PGMG_DP	USP1_318
USP1	-12.32	0.381835	2.90469	348.449	6.194	1	0.456296	PGMG_DP	USP1_319
USP1	-12.21	0.333295	3.09626	410.904	6.2076	1	0.407	PGMG_DP	USP1_320
USP1	-12.19	0.181458	2.52539	433.442	7.2506	3	0.369394	PGMG_DP	USP1_321
USP1	-12.19	0.530553	3.79275	420.434	6.185	3	0.393226	PGMG_DP	USP1_322
USP1	-12.17	0.384789	2.81667	388.47	5.8532	2	0.405667	PGMG_DP	USP1_323
USP1	-12.17	0.310006	2.34762	413.476	7.2753	3	0.380312	PGMG_DP	USP1_324
USP1	-12.16	0.29525	2.47037	427.551	7.57772	3	0.368485	PGMG_DP	USP1_325
USP1	-12.16	0.462025	3.14041	351.409	4.6433	1	0.45037	PGMG_DP	USP1_326
USP1	-12.16	0.254436	2.60152	477.567	7.86702	3	0.328649	PGMG_DP	USP1_327
USP1	-12.14	0.302484	2.29683	346.433	6.93102	1	0.44963	PGMG_DP	USP1_328
USP1	-12.09	0.532593	4.20507	402.541	6.0912	1	0.39	PGMG_DP	USP1_329
USP1	-12.05	0.301847	2.96597	363.416	5.8087	1	0.430357	PGMG_DP	USP1_330
USP1	-12.04	0.490073	3.43469	393.412	6.5625	1	0.415172	PGMG_DP	USP1_331
USP1	-12.02	0.360432	4.31857	488.635	6.0637	2	0.324865	PGMG_DP	USP1_332
USP1	-12	0.638236	3.5813	365.48	5.5415	3	0.428571	PGMG_DP	USP1_333
USP1	-11.98	0.682531	3.62193	352.437	5.1662	3	0.443704	PGMG_DP	USP1_334
USP1	-11.97	0.788496	4.30942	351.453	2.7676	0	0.443333	PGMG_DP	USP1_335
USP1	-11.95	0.224068	2.88699	363.42	5.56442	1	0.426786	PGMG_DP	USP1_336
USP1	-11.95	0.662742	3.6745	356.4	5.2027	2	0.442593	PGMG_DP	USP1_337
USP1	-11.93	0.453456	3.37131	402.457	3.8047	1	0.384839	PGMG_DP	USP1_338
USP1	-11.92	0.503854	4.80456	527.663	4.7435	5	0.305641	PGMG_DP	USP1_339
USP1	-11.91	0.675981	4.16301	366.464	4.9118	2	0.425357	PGMG_DP	USP1_340
USP1	-11.82	0.301705	2.48588	411.464	6.531	1	0.369375	PGMG_DP	USP1_341
USP1	-11.81	0.34383	2.39062	332.406	6.7121	1	0.454231	PGMG_DP	USP1_342
USP1	-11.75	0.312965	2.58556	429.523	6.5626	3	0.356061	PGMG_DP	USP1_343
USP1	-11.73	0.393986	2.8908	336.394	5.7841	1	0.451154	PGMG_DP	USP1_344
USP1	-11.72	0.287891	4.11263	556.676	5.877	5	0.285854	PGMG_DP	USP1_345
USP1	-11.71	0.599007	3.82043	375.475	5.7413	2	0.403793	PGMG_DP	USP1_346
USP1	-11.7	0.618397	3.60986	372.855	5.5589	2	0.433333	PGMG_DP	USP1_347
USP1	-11.69	0.528342	4.26034	411.549	5.05714	3	0.377097	PGMG_DP	USP1_348
USP1	-11.68	0.330812	2.85271	360.46	6.638	2	0.417143	PGMG_DP	USP1_349

## Sheet: CMD-GEN(R1)_IP
Target	Score	QED	SAS	MW	LogP	Rotatable Bonds	Ligand Efficiency	Model	Compound
ATM	-12.68	0.278018	4.76347	463.375	0.07689	7	0.342703	CMD-GEN(R1)_IP	ATM_349
ATM	-12.03	0.196886	4.49343	455.372	-0.56207	18	0.334167	CMD-GEN(R1)_IP	ATM_350
ATM	-11.76	0.478996	7.60218	451.364	0.16081	4	0.326667	CMD-GEN(R1)_IP	ATM_351
ATM	-11.76	0.443554	7.97186	448.38	1.6232	5	0.326667	CMD-GEN(R1)_IP	ATM_352
ATM	-11.68	0.359878	6.40649	466.399	-0.49779	14	0.315676	CMD-GEN(R1)_IP	ATM_353
ATM	-11.41	0.324436	6.39428	433.365	0.5446	15	0.326	CMD-GEN(R1)_IP	ATM_354
ATM	-11.29	0.443116	7.87331	492.377	-1.41194	4	0.289487	CMD-GEN(R1)_IP	ATM_355
ATM	-11.28	0.402235	7.36614	452.372	0.47801	5	0.313333	CMD-GEN(R1)_IP	ATM_356
ATM	-11.27	0.362684	7.87027	512.427	0.79707	6	0.274878	CMD-GEN(R1)_IP	ATM_357
ATM	-11.22	0.437199	7.63685	450.376	0.15137	6	0.311667	CMD-GEN(R1)_IP	ATM_358
ATM	-11.15	0.513684	7.64317	454.344	-0.81352	4	0.309722	CMD-GEN(R1)_IP	ATM_359
ATM	-11.08	0.40872	7.05715	453.384	1.11992	5	0.307778	CMD-GEN(R1)_IP	ATM_360
ATM	-11.08	0.437638	7.44182	373.31	1.56745	3	0.369333	CMD-GEN(R1)_IP	ATM_361
ATM	-11.04	0.409985	7.05182	485.401	0.95885	4	0.283077	CMD-GEN(R1)_IP	ATM_362
ATM	-11.04	0.428858	7.60039	424.342	1.21423	4	0.324706	CMD-GEN(R1)_IP	ATM_363
ATM	-11.02	0.481467	7.50342	421.358	1.89322	4	0.324118	CMD-GEN(R1)_IP	ATM_364
ATM	-11.01	0.403226	7.0817	419.315	-1.60635	3	0.333636	CMD-GEN(R1)_IP	ATM_365
ATM	-10.99	0.424541	7.98578	420.35	0.98518	5	0.323235	CMD-GEN(R1)_IP	ATM_366
ATM	-10.99	0.452528	7.87569	435.365	1.48081	5	0.314	CMD-GEN(R1)_IP	ATM_367
ATM	-10.98	0.520501	7.47966	435.365	1.12669	4	0.313714	CMD-GEN(R1)_IP	ATM_368
ATM	-10.96	0.399634	7.63521	463.395	0.44686	5	0.296216	CMD-GEN(R1)_IP	ATM_369
ATM	-10.91	0.272798	7.45939	474.371	-1.09989	5	0.294865	CMD-GEN(R1)_IP	ATM_370
ATM	-10.89	0.403614	7.95462	461.379	1.23969	6	0.294324	CMD-GEN(R1)_IP	ATM_371
ATM	-10.89	0.394907	5.56402	479.374	1.08808	5	0.286579	CMD-GEN(R1)_IP	ATM_372
ATM	-10.86	0.413463	7.30597	453.364	0.66385	2	0.301667	CMD-GEN(R1)_IP	ATM_373
ATM	-10.85	0.335184	6.98159	462.388	-0.02894	3	0.301389	CMD-GEN(R1)_IP	ATM_374
ATM	-10.8	0.432126	7.62762	412.327	0.93063	4	0.327273	CMD-GEN(R1)_IP	ATM_375
ATM	-10.8	0.382431	7.41945	442.381	1.04525	4	0.308571	CMD-GEN(R1)_IP	ATM_376
ATM	-10.8	0.387731	7.15599	467.387	0.10062	4	0.291892	CMD-GEN(R1)_IP	ATM_377
ATM	-10.77	0.423928	7.83196	412.331	1.14654	5	0.326364	CMD-GEN(R1)_IP	ATM_378
ATM	-10.77	0.492586	7.7707	428.346	0.2293	5	0.316765	CMD-GEN(R1)_IP	ATM_379
ATM	-10.76	0.412262	6.75725	446.368	0.92427	4	0.298889	CMD-GEN(R1)_IP	ATM_380
ATM	-10.75	0.4364	7.40723	442.333	-0.19399	4	0.307143	CMD-GEN(R1)_IP	ATM_381
ATM	-10.73	0.449359	3.10951	418.354	2.23211	4	0.315588	CMD-GEN(R1)_IP	ATM_382
ATM	-10.71	0.399335	6.38289	414.327	-0.91707	4	0.324545	CMD-GEN(R1)_IP	ATM_383
ATM	-10.68	0.207205	7.40157	455.348	0.31962	4	0.296667	CMD-GEN(R1)_IP	ATM_384
ATM	-10.68	0.468	7.82935	474.398	1.30397	4	0.281053	CMD-GEN(R1)_IP	ATM_385
ATM	-10.68	0.562996	6.20282	452.368	-0.46534	3	0.296667	CMD-GEN(R1)_IP	ATM_386
ATM	-10.67	0.406904	6.39132	434.357	0.66128	5	0.304857	CMD-GEN(R1)_IP	ATM_387
ATM	-10.67	0.54233	7.81419	409.347	0.7964	4	0.323333	CMD-GEN(R1)_IP	ATM_388
ATM	-10.64	0.332027	7.03723	469.379	-0.2749	6	0.287568	CMD-GEN(R1)_IP	ATM_389
ATM	-10.64	0.393186	7.8442	463.375	0.8345	6	0.287568	CMD-GEN(R1)_IP	ATM_390
ATM	-10.61	0.398944	6.30851	458.375	1.29117	5	0.286757	CMD-GEN(R1)_IP	ATM_391
ATM	-10.6	0.505889	7.85997	414.347	-0.05576	4	0.321212	CMD-GEN(R1)_IP	ATM_392
ATM	-10.6	0.3816	7.93998	455.368	-0.39671	5	0.294444	CMD-GEN(R1)_IP	ATM_393
ATM	-10.59	0.3997	7.45521	450.36	0.97162	4	0.294167	CMD-GEN(R1)_IP	ATM_394
ATM	-10.57	0.420539	7.68674	461.379	0.90448	5	0.285676	CMD-GEN(R1)_IP	ATM_395
ATM	-10.57	0.420634	7.49174	426.334	0.63203	3	0.310882	CMD-GEN(R1)_IP	ATM_396
ATM	-10.55	0.406235	7.15208	453.36	0.42693	5	0.293056	CMD-GEN(R1)_IP	ATM_397
ATM	-10.55	0.476347	7.19942	434.377	1.15868	6	0.301429	CMD-GEN(R1)_IP	ATM_398
PARP1	-13.73	0.372075	7.61002	455.376	0.99612	4	0.381389	CMD-GEN(R1)_IP	PARP1_350
PARP1	-13.56	0.38394	7.89864	503.412	1.36258	5	0.339	CMD-GEN(R1)_IP	PARP1_351
PARP1	-12.9	0.402123	7.69532	466.379	1.20971	5	0.348649	CMD-GEN(R1)_IP	PARP1_352
PARP1	-12.83	0.522828	5.7096	414.343	1.01713	4	0.388788	CMD-GEN(R1)_IP	PARP1_353
PARP1	-12.73	0.376409	7.7511	476.39	1.56828	5	0.335	CMD-GEN(R1)_IP	PARP1_354
PARP1	-12.7	0.221046	7.44108	454.388	-0.04137	8	0.352778	CMD-GEN(R1)_IP	PARP1_355
PARP1	-12.61	0.635478	7.97504	414.335	1.32261	3	0.382121	CMD-GEN(R1)_IP	PARP1_356
PARP1	-12.56	0.430606	7.79172	426.354	1.52382	6	0.369412	CMD-GEN(R1)_IP	PARP1_357
PARP1	-12.55	0.308256	7.2638	472.383	0.93854	4	0.339189	CMD-GEN(R1)_IP	PARP1_358
PARP1	-12.55	0.459616	7.86968	413.359	1.26031	5	0.380303	CMD-GEN(R1)_IP	PARP1_359
PARP1	-12.47	0.267702	7.39526	443.385	1.98594	5	0.356286	CMD-GEN(R1)_IP	PARP1_360
PARP1	-12.44	0.284348	7.58483	482.394	1.41351	5	0.327368	CMD-GEN(R1)_IP	PARP1_361
PARP1	-12.44	0.467893	7.1879	430.338	1.65042	5	0.365882	CMD-GEN(R1)_IP	PARP1_362
PARP1	-12.42	0.31591	7.66081	506.416	1.22328	6	0.3105	CMD-GEN(R1)_IP	PARP1_363
PARP1	-12.42	0.414566	7.47702	413.355	2.96075	4	0.376364	CMD-GEN(R1)_IP	PARP1_364
PARP1	-12.42	0.341641	6.81861	465.364	0.25135	4	0.345	CMD-GEN(R1)_IP	PARP1_365
PARP1	-12.41	0.343452	6.85701	446.365	0.43685	4	0.354571	CMD-GEN(R1)_IP	PARP1_366
PARP1	-12.35	0.280784	7.41046	441.365	1.12262	5	0.352857	CMD-GEN(R1)_IP	PARP1_367
PARP1	-12.34	0.284348	7.58483	482.394	1.41351	5	0.324737	CMD-GEN(R1)_IP	PARP1_368
PARP1	-12.33	0.613462	5.50883	422.323	0.15935	3	0.373636	CMD-GEN(R1)_IP	PARP1_369
PARP1	-12.23	0.395172	7.01233	411.316	1.04406	5	0.382188	CMD-GEN(R1)_IP	PARP1_370
PARP1	-12.21	0.192224	7.92334	414.367	1.46363	6	0.37	CMD-GEN(R1)_IP	PARP1_371
PARP1	-12.17	0.637502	5.24156	424.354	2.09919	6	0.357941	CMD-GEN(R1)_IP	PARP1_372
PARP1	-12.16	0.406745	7.72088	435.381	3.03611	4	0.347429	CMD-GEN(R1)_IP	PARP1_373
PARP1	-12.14	0.463915	7.64139	442.349	1.08151	4	0.346857	CMD-GEN(R1)_IP	PARP1_374
PARP1	-12.13	0.373404	7.88974	452.392	1.89869	5	0.336944	CMD-GEN(R1)_IP	PARP1_375
PARP1	-12.12	0.549696	7.42918	402.328	2.35944	4	0.37875	CMD-GEN(R1)_IP	PARP1_376
PARP1	-12.11	0.146575	7.60224	445.377	1.25223	7	0.346	CMD-GEN(R1)_IP	PARP1_377
PARP1	-12.11	0.437212	7.61833	440.357	0.9991	6	0.346	CMD-GEN(R1)_IP	PARP1_378
PARP1	-12.08	0.433773	7.33548	447.348	1.29894	4	0.345143	CMD-GEN(R1)_IP	PARP1_379
PARP1	-12.06	0.525486	7.51946	436.346	-0.28537	4	0.354706	CMD-GEN(R1)_IP	PARP1_380
PARP1	-12.06	0.383888	7.28785	448.357	1.48717	4	0.344571	CMD-GEN(R1)_IP	PARP1_381
PARP1	-12.05	0.431164	7.73741	469.383	-0.98362	7	0.325676	CMD-GEN(R1)_IP	PARP1_382
PARP1	-12.03	0.387987	7.11893	433.342	0.90254	4	0.353824	CMD-GEN(R1)_IP	PARP1_383
PARP1	-12.02	0.325301	7.62912	465.391	1.99111	6	0.324865	CMD-GEN(R1)_IP	PARP1_384
PARP1	-12	0.356862	7.06687	467.383	1.61443	5	0.324324	CMD-GEN(R1)_IP	PARP1_385
PARP1	-12	0.589805	7.86812	450.376	1.11467	6	0.333333	CMD-GEN(R1)_IP	PARP1_386
PARP1	-11.98	0.440578	5.15494	447.392	2.39808	5	0.332778	CMD-GEN(R1)_IP	PARP1_387
PARP1	-11.97	0.460069	7.51933	454.36	1.88112	4	0.3325	CMD-GEN(R1)_IP	PARP1_388
PARP1	-11.97	0.333936	7.01361	448.357	0.86073	5	0.342	CMD-GEN(R1)_IP	PARP1_389
PARP1	-11.96	0.629582	7.93838	439.349	0.56519	5	0.341714	CMD-GEN(R1)_IP	PARP1_390
PARP1	-11.96	0.430814	6.36991	451.384	0.8947	4	0.332222	CMD-GEN(R1)_IP	PARP1_391
PARP1	-11.96	0.288277	7.65084	443.381	3.33853	5	0.341714	CMD-GEN(R1)_IP	PARP1_392
PARP1	-11.93	0.413587	5.06213	457.368	0.84474	4	0.331389	CMD-GEN(R1)_IP	PARP1_393
PARP1	-11.92	0.686743	7.23124	446.345	0.30782	4	0.340571	CMD-GEN(R1)_IP	PARP1_394
PARP1	-11.91	0.360911	7.8204	440.385	1.28661	6	0.340286	CMD-GEN(R1)_IP	PARP1_395
PARP1	-11.9	0.520895	7.90324	412.347	1.4552	5	0.360606	CMD-GEN(R1)_IP	PARP1_396
PARP1	-11.9	0.413446	7.8974	425.366	2.19882	4	0.35	CMD-GEN(R1)_IP	PARP1_397
PARP1	-11.89	0.380599	7.5773	449.388	1.4854	5	0.330278	CMD-GEN(R1)_IP	PARP1_398
PARP1	-11.87	0.366063	7.60345	471.367	2.95182	5	0.320811	CMD-GEN(R1)_IP	PARP1_399
USP1	-13.85	0.236692	6.85814	475.421	2.54197	5	0.355128	CMD-GEN(R1)_IP	USP1_350
USP1	-13.15	0.413914	6.51934	444.388	1.84385	9	0.365278	CMD-GEN(R1)_IP	USP1_351
USP1	-13.15	0.432879	5.27116	468.386	2.69705	4	0.346053	CMD-GEN(R1)_IP	USP1_352
USP1	-12.88	0.302344	7.99723	454.379	2.42047	5	0.348108	CMD-GEN(R1)_IP	USP1_353
USP1	-12.86	0.449556	7.44002	454.356	1.66721	5	0.357222	CMD-GEN(R1)_IP	USP1_354
USP1	-12.83	0.449288	4.5959	483.401	1.71156	4	0.328974	CMD-GEN(R1)_IP	USP1_355
USP1	-12.81	0.378341	5.6345	414.358	2.10069	4	0.376765	CMD-GEN(R1)_IP	USP1_356
USP1	-12.78	0.385189	7.86662	471.39	1.90799	6	0.336316	CMD-GEN(R1)_IP	USP1_357
USP1	-12.76	0.438587	5.55821	427.377	3.27688	4	0.364571	CMD-GEN(R1)_IP	USP1_358
USP1	-12.75	0.414995	7.63111	463.367	2.24061	4	0.344595	CMD-GEN(R1)_IP	USP1_359
USP1	-12.73	0.455413	7.93832	442.368	2.21776	4	0.353611	CMD-GEN(R1)_IP	USP1_360
USP1	-12.7	0.346851	7.68496	489.405	3.269	5	0.325641	CMD-GEN(R1)_IP	USP1_361
USP1	-12.69	0.416643	6.28639	451.399	3.21886	5	0.342973	CMD-GEN(R1)_IP	USP1_362
USP1	-12.68	0.392742	7.94729	472.374	1.97747	5	0.333684	CMD-GEN(R1)_IP	USP1_363
USP1	-12.65	0.446176	7.76472	485.397	1.6088	4	0.324359	CMD-GEN(R1)_IP	USP1_364
USP1	-12.64	0.386291	7.25696	441.337	1.71483	4	0.361143	CMD-GEN(R1)_IP	USP1_365
USP1	-12.62	0.475187	7.65908	434.369	2.61831	5	0.360571	CMD-GEN(R1)_IP	USP1_366
USP1	-12.53	0.387769	4.16422	456.375	1.79627	4	0.338649	CMD-GEN(R1)_IP	USP1_367
USP1	-12.48	0.441054	7.77032	467.402	1.93384	6	0.328421	CMD-GEN(R1)_IP	USP1_368
USP1	-12.47	0.419215	6.95932	439.388	3.05756	5	0.346389	CMD-GEN(R1)_IP	USP1_369
USP1	-12.47	0.427595	5.61483	439.388	3.41288	4	0.346389	CMD-GEN(R1)_IP	USP1_370
USP1	-12.46	0.39958	7.74093	473.382	2.87749	5	0.327895	CMD-GEN(R1)_IP	USP1_371
USP1	-12.43	0.41622	6.11909	439.388	3.68348	5	0.345278	CMD-GEN(R1)_IP	USP1_372
USP1	-12.4	0.301236	7.96593	458.391	1.74969	6	0.335135	CMD-GEN(R1)_IP	USP1_373
USP1	-12.38	0.45309	7.99858	427.354	1.61442	5	0.364118	CMD-GEN(R1)_IP	USP1_374
USP1	-12.35	0.311639	4.37489	479.413	2.61509	5	0.316667	CMD-GEN(R1)_IP	USP1_375
USP1	-12.34	0.416616	7.86731	473.386	2.17099	5	0.324737	CMD-GEN(R1)_IP	USP1_376
USP1	-12.32	0.387739	6.68099	462.402	3.93584	5	0.324211	CMD-GEN(R1)_IP	USP1_377
USP1	-12.31	0.388164	7.69998	473.406	2.26138	5	0.323947	CMD-GEN(R1)_IP	USP1_378
USP1	-12.3	0.412191	6.43874	480.397	2.29955	5	0.315385	CMD-GEN(R1)_IP	USP1_379
USP1	-12.28	0.371136	7.91499	448.356	0.89569	7	0.341111	CMD-GEN(R1)_IP	USP1_380
USP1	-12.24	0.246655	6.79775	528.445	2.56846	6	0.284651	CMD-GEN(R1)_IP	USP1_381
USP1	-12.24	0.385252	6.98259	433.361	1.75731	5	0.349714	CMD-GEN(R1)_IP	USP1_382
USP1	-12.24	0.518594	7.77434	397.328	1.44542	5	0.3825	CMD-GEN(R1)_IP	USP1_383
USP1	-12.23	0.630807	7.0002	431.369	2.29479	5	0.349429	CMD-GEN(R1)_IP	USP1_384
USP1	-12.21	0.416067	7.94411	418.35	1.5109	4	0.359118	CMD-GEN(R1)_IP	USP1_385
USP1	-12.19	0.487989	6.63311	431.365	1.52459	5	0.348286	CMD-GEN(R1)_IP	USP1_386
USP1	-12.19	0.375626	7.33435	467.355	0.27312	5	0.329459	CMD-GEN(R1)_IP	USP1_387
USP1	-12.19	0.358202	7.46265	479.39	1.81971	5	0.320789	CMD-GEN(R1)_IP	USP1_388
USP1	-12.19	0.371153	7.97599	496.42	3.47777	6	0.30475	CMD-GEN(R1)_IP	USP1_389
USP1	-12.18	0.497983	7.4941	425.338	2.02822	5	0.358235	CMD-GEN(R1)_IP	USP1_390
USP1	-12.17	0.27395	7.79767	483.378	0.07583	5	0.320263	CMD-GEN(R1)_IP	USP1_391
USP1	-12.17	0.266618	7.64309	449.364	2.1275	7	0.338056	CMD-GEN(R1)_IP	USP1_392
USP1	-12.16	0.399127	7.30703	456.395	2.29787	5	0.328649	CMD-GEN(R1)_IP	USP1_393
USP1	-12.16	0.295456	6.10062	468.406	1.86246	6	0.32	CMD-GEN(R1)_IP	USP1_394
USP1	-12.15	0.208273	5.80377	490.412	2.30636	6	0.30375	CMD-GEN(R1)_IP	USP1_395
USP1	-12.15	0.339763	7.49348	466.391	2.19731	5	0.328378	CMD-GEN(R1)_IP	USP1_396
USP1	-12.14	0.398914	7.76745	419.358	2.32292	5	0.357059	CMD-GEN(R1)_IP	USP1_397
USP1	-12.14	0.372438	7.36664	494.381	0.54341	5	0.311282	CMD-GEN(R1)_IP	USP1_398
USP1	-12.13	0.375401	7.811	418.346	1.9368	4	0.356765	CMD-GEN(R1)_IP	USP1_399

## Sheet: CMD-GEN(R1)_DP
Target	Score	QED	SAS	MW	LogP	Rotatable Bonds	Ligand Efficiency	Model	Compound
ATM	-11.89	0.441729	3.51328	474.564	4.6588	5	0.330278	CMD-GEN(R1)_DP	ATM_399
ATM	-11.75	0.545804	3.72295	470.492	4.3009	2	0.326389	CMD-GEN(R1)_DP	ATM_400
ATM	-11.65	0.519818	4.63887	494.599	2.8899	3	0.314865	CMD-GEN(R1)_DP	ATM_401
ATM	-11.42	0.511187	3.82614	463.634	1.81444	6	0.335882	CMD-GEN(R1)_DP	ATM_402
ATM	-11.39	0.459216	5.0337	482.584	2.48142	4	0.316389	CMD-GEN(R1)_DP	ATM_403
ATM	-11.38	0.348568	3.79068	475.516	3.0694	2	0.316111	CMD-GEN(R1)_DP	ATM_404
ATM	-11.34	0.30967	4.32083	488.555	3.0137	4	0.306486	CMD-GEN(R1)_DP	ATM_405
ATM	-11.34	0.378467	3.77507	452.474	2.1975	2	0.333529	CMD-GEN(R1)_DP	ATM_406
ATM	-11.28	0.292567	3.98986	483.579	5.3589	4	0.304865	CMD-GEN(R1)_DP	ATM_407
ATM	-11.26	0.285427	4.70531	496.531	2.8346	3	0.304324	CMD-GEN(R1)_DP	ATM_408
ATM	-11.24	0.48904	5.24011	412.497	2.1017	1	0.362581	CMD-GEN(R1)_DP	ATM_409
ATM	-11.22	0.481375	5.57229	463.626	2.81192	3	0.33	CMD-GEN(R1)_DP	ATM_410
ATM	-11.2	0.321636	3.38837	472.592	5.38082	5	0.311111	CMD-GEN(R1)_DP	ATM_411
ATM	-11.2	0.580938	3.84894	439.559	4.69222	3	0.339394	CMD-GEN(R1)_DP	ATM_412
ATM	-11.2	0.449555	4.69484	473.585	3.2237	4	0.32	CMD-GEN(R1)_DP	ATM_413
ATM	-11.17	0.554996	3.45361	408.59	6.03812	3	0.372333	CMD-GEN(R1)_DP	ATM_414
ATM	-11.14	0.373735	2.84882	455.481	5.0752	3	0.318286	CMD-GEN(R1)_DP	ATM_415
ATM	-11.09	0.39851	3.50771	423.52	4.04262	3	0.346562	CMD-GEN(R1)_DP	ATM_416
ATM	-11.08	0.340556	3.49061	490.563	4.3652	5	0.299459	CMD-GEN(R1)_DP	ATM_417
ATM	-11.07	0.329265	3.87693	488.551	4.14052	4	0.299189	CMD-GEN(R1)_DP	ATM_418
ATM	-11.06	0.523665	5.20419	451.618	4.95722	4	0.325294	CMD-GEN(R1)_DP	ATM_419
ATM	-11.05	0.358842	3.45574	430.515	5.337	4	0.334848	CMD-GEN(R1)_DP	ATM_420
ATM	-11.03	0.27061	3.69716	509.613	5.8912	5	0.282821	CMD-GEN(R1)_DP	ATM_421
ATM	-11.03	0.213024	3.65892	490.817	9.0812	13	0.315143	CMD-GEN(R1)_DP	ATM_422
ATM	-10.99	0.362514	4.25833	464.577	3.7002	4	0.314	CMD-GEN(R1)_DP	ATM_423
ATM	-10.98	0.427267	3.75892	445.49	3.821	3	0.322941	CMD-GEN(R1)_DP	ATM_424
ATM	-10.96	0.283698	2.76311	468.48	4.1248	3	0.304444	CMD-GEN(R1)_DP	ATM_425
ATM	-10.95	0.37082	3.77335	470.536	5.19762	4	0.304167	CMD-GEN(R1)_DP	ATM_426
ATM	-10.94	0.41048	3.32729	482.551	2.9242	4	0.295676	CMD-GEN(R1)_DP	ATM_427
ATM	-10.93	0.403183	4.1315	399.502	2.35562	3	0.364333	CMD-GEN(R1)_DP	ATM_428
ATM	-10.91	0.368875	4.76584	464.577	2.4864	4	0.311714	CMD-GEN(R1)_DP	ATM_429
ATM	-10.88	0.388209	3.13703	456.505	5.2134	3	0.310857	CMD-GEN(R1)_DP	ATM_430
ATM	-10.87	0.373613	3.75199	448.53	3.6027	5	0.319706	CMD-GEN(R1)_DP	ATM_431
ATM	-10.85	0.411688	3.785	475.552	3.99042	3	0.301389	CMD-GEN(R1)_DP	ATM_432
ATM	-10.83	0.38727	4.3901	482.588	4.4861	5	0.300833	CMD-GEN(R1)_DP	ATM_433
ATM	-10.82	0.39801	4.35049	467.533	1.3556	3	0.309143	CMD-GEN(R1)_DP	ATM_434
ATM	-10.81	0.407214	2.70876	445.482	4.1344	4	0.317941	CMD-GEN(R1)_DP	ATM_435
ATM	-10.81	0.221413	3.48201	423.476	3.9806	3	0.337813	CMD-GEN(R1)_DP	ATM_436
ATM	-10.79	0.602543	3.60492	421.418	5.4026	2	0.348065	CMD-GEN(R1)_DP	ATM_437
ATM	-10.77	0.579488	3.63901	424.464	3.64902	2	0.336562	CMD-GEN(R1)_DP	ATM_438
ATM	-10.76	0.441951	2.82447	406.409	3.6629	3	0.347097	CMD-GEN(R1)_DP	ATM_439
ATM	-10.76	0.418506	3.5143	434.547	4.61772	4	0.326061	CMD-GEN(R1)_DP	ATM_440
ATM	-10.76	0.322487	5.38611	472.545	2.8374	3	0.307429	CMD-GEN(R1)_DP	ATM_441
ATM	-10.76	0.494303	3.21812	396.454	3.0443	3	0.358667	CMD-GEN(R1)_DP	ATM_442
ATM	-10.73	0.54838	3.90875	454.446	0.8484	1	0.315588	CMD-GEN(R1)_DP	ATM_443
ATM	-10.73	0.735319	3.7288	457.534	2.9851	4	0.315588	CMD-GEN(R1)_DP	ATM_444
ATM	-10.72	0.337354	2.64311	469.548	6.12164	4	0.297778	CMD-GEN(R1)_DP	ATM_445
ATM	-10.72	0.37387	5.17591	463.585	3.2354	4	0.306286	CMD-GEN(R1)_DP	ATM_446
ATM	-10.71	0.275696	2.56735	494.68	3.2303	10	0.2975	CMD-GEN(R1)_DP	ATM_447
ATM	-10.71	0.459809	4.34628	450.542	2.8896	4	0.315	CMD-GEN(R1)_DP	ATM_448
PARP1	-15.04	0.384677	6.8039	459.638	3.5607	0	0.442353	CMD-GEN(R1)_DP	PARP1_400
PARP1	-13.58	0.313703	5.56148	457.663	2.3517	4	0.411515	CMD-GEN(R1)_DP	PARP1_401
PARP1	-13.49	0.395927	2.67036	439.519	3.9001	4	0.408788	CMD-GEN(R1)_DP	PARP1_402
PARP1	-13.32	0.625336	3.4571	422.532	4.0581	3	0.41625	CMD-GEN(R1)_DP	PARP1_403
PARP1	-13.28	0.603544	4.44549	410.517	4.8324	1	0.428387	CMD-GEN(R1)_DP	PARP1_404
PARP1	-13.24	0.11363	4.78846	478.641	3.9909	15	0.378286	CMD-GEN(R1)_DP	PARP1_405
PARP1	-13.14	0.343319	3.57329	423.52	4.1282	5	0.410625	CMD-GEN(R1)_DP	PARP1_406
PARP1	-13.07	0.378013	2.58495	451.442	3.0208	3	0.384412	CMD-GEN(R1)_DP	PARP1_407
PARP1	-13.03	0.350496	3.42658	426.48	3.7669	4	0.407187	CMD-GEN(R1)_DP	PARP1_408
PARP1	-12.99	0.516462	5.25735	416.529	2.45072	2	0.419032	CMD-GEN(R1)_DP	PARP1_409
PARP1	-12.99	0.361428	2.52503	460.537	4.7564	4	0.371143	CMD-GEN(R1)_DP	PARP1_410
PARP1	-12.99	0.398612	3.70934	467.654	4.7939	9	0.382059	CMD-GEN(R1)_DP	PARP1_411
PARP1	-12.97	0.577042	6.54118	431.54	2.7767	3	0.405313	CMD-GEN(R1)_DP	PARP1_412
PARP1	-12.94	0.64926	5.06109	410.521	4.54598	2	0.417419	CMD-GEN(R1)_DP	PARP1_413
PARP1	-12.94	0.363232	2.36749	471.52	5.1423	5	0.359444	CMD-GEN(R1)_DP	PARP1_414
PARP1	-12.92	0.319663	3.43712	463.501	2.4992	5	0.369143	CMD-GEN(R1)_DP	PARP1_415
PARP1	-12.89	0.478307	2.58041	409.449	3.6002	4	0.415806	CMD-GEN(R1)_DP	PARP1_416
PARP1	-12.77	0.408197	3.35215	480.568	4.2374	5	0.354722	CMD-GEN(R1)_DP	PARP1_417
PARP1	-12.76	0.440918	5.26494	484.644	5.3383	4	0.354444	CMD-GEN(R1)_DP	PARP1_418
PARP1	-12.75	0.390247	5.48762	449.599	3.8893	3	0.386364	CMD-GEN(R1)_DP	PARP1_419
PARP1	-12.73	0.512741	2.39519	410.521	4.7442	3	0.410645	CMD-GEN(R1)_DP	PARP1_420
PARP1	-12.69	0.345907	4.70962	460.541	4.0538	1	0.362571	CMD-GEN(R1)_DP	PARP1_421
PARP1	-12.69	0.318883	2.82177	476.584	5.2826	5	0.3525	CMD-GEN(R1)_DP	PARP1_422
PARP1	-12.62	0.324336	2.1992	445.61	6.7573	5	0.371176	CMD-GEN(R1)_DP	PARP1_423
PARP1	-12.62	0.514419	5.07324	423.52	4.8845	2	0.394375	CMD-GEN(R1)_DP	PARP1_424
PARP1	-12.61	0.315906	2.75083	450.502	4.3571	5	0.370882	CMD-GEN(R1)_DP	PARP1_425
PARP1	-12.6	0.28151	3.14955	415.457	2.28532	5	0.406452	CMD-GEN(R1)_DP	PARP1_426
PARP1	-12.56	0.357207	5.00396	463.67	5.4291	4	0.369412	CMD-GEN(R1)_DP	PARP1_427
PARP1	-12.54	0.317465	2.91245	439.479	2.7992	6	0.38	CMD-GEN(R1)_DP	PARP1_428
PARP1	-12.53	0.366432	4.34596	420.536	4.8333	4	0.391562	CMD-GEN(R1)_DP	PARP1_429
PARP1	-12.51	0.458266	5.84409	456.59	4.8243	3	0.367941	CMD-GEN(R1)_DP	PARP1_430
PARP1	-12.5	0.370763	6.38768	452.558	4.7456	0	0.367647	CMD-GEN(R1)_DP	PARP1_431
PARP1	-12.48	0.399487	2.62627	452.602	4.9975	5	0.367059	CMD-GEN(R1)_DP	PARP1_432
PARP1	-12.47	0.397494	4.14101	456.554	2.6601	5	0.366765	CMD-GEN(R1)_DP	PARP1_433
PARP1	-12.46	0.375797	6.79547	447.587	0.6138	2	0.377576	CMD-GEN(R1)_DP	PARP1_434
PARP1	-12.46	0.308267	2.6575	465.517	4.246	5	0.356	CMD-GEN(R1)_DP	PARP1_435
PARP1	-12.45	0.397013	2.15511	448.482	3.9543	5	0.366176	CMD-GEN(R1)_DP	PARP1_436
PARP1	-12.43	0.354256	3.42969	410.477	4.4592	3	0.400968	CMD-GEN(R1)_DP	PARP1_437
PARP1	-12.43	0.419006	3.13638	451.614	5.4587	4	0.365588	CMD-GEN(R1)_DP	PARP1_438
PARP1	-12.42	0.402749	5.25481	426.52	5.1232	0	0.388125	CMD-GEN(R1)_DP	PARP1_439
PARP1	-12.39	0.37967	3.0403	447.498	4.4418	4	0.364412	CMD-GEN(R1)_DP	PARP1_440
PARP1	-12.39	0.564425	6.44203	420.557	3.2291	0	0.399677	CMD-GEN(R1)_DP	PARP1_441
PARP1	-12.38	0.259891	4.12913	439.523	2.5374	3	0.375152	CMD-GEN(R1)_DP	PARP1_442
PARP1	-12.38	0.512741	2.38146	410.521	4.7442	3	0.399355	CMD-GEN(R1)_DP	PARP1_443
PARP1	-12.37	0.503617	4.34502	437.503	4.1629	3	0.374848	CMD-GEN(R1)_DP	PARP1_444
PARP1	-12.36	0.437284	3.84339	421.589	5.13272	1	0.39871	CMD-GEN(R1)_DP	PARP1_445
PARP1	-12.36	0.591462	6.42438	414.509	4.5442	0	0.39871	CMD-GEN(R1)_DP	PARP1_446
PARP1	-12.35	0.369207	2.19423	434.455	4.0945	4	0.374242	CMD-GEN(R1)_DP	PARP1_447
PARP1	-12.34	0.355696	3.91398	463.585	5.40412	3	0.352571	CMD-GEN(R1)_DP	PARP1_448
PARP1	-12.33	0.354184	3.83538	426.524	3.479	4	0.385313	CMD-GEN(R1)_DP	PARP1_449
USP1	-13.93	0.343936	2.43555	414.46	6.2888	1	0.435312	CMD-GEN(R1)_DP	USP1_400
USP1	-13.32	0.349369	2.92915	487.563	5.36622	5	0.36	CMD-GEN(R1)_DP	USP1_401
USP1	-13.31	0.310562	2.01884	424.503	6.8729	3	0.403333	CMD-GEN(R1)_DP	USP1_402
USP1	-13.31	0.297246	2.69709	468.556	7.0375	4	0.369722	CMD-GEN(R1)_DP	USP1_403
USP1	-13.28	0.298642	3.52606	456.585	7.4244	4	0.379429	CMD-GEN(R1)_DP	USP1_404
USP1	-13.15	0.244452	2.14187	477.607	8.35922	5	0.355405	CMD-GEN(R1)_DP	USP1_405
USP1	-13.14	0.250464	1.95785	430.55	7.8202	2	0.386471	CMD-GEN(R1)_DP	USP1_406
USP1	-13.09	0.277286	2.40631	451.569	9.4805	5	0.374	CMD-GEN(R1)_DP	USP1_407
USP1	-13.05	0.310562	2.13632	424.503	6.8729	3	0.395455	CMD-GEN(R1)_DP	USP1_408
USP1	-13.05	0.270609	2.75489	452.553	7.9278	5	0.372857	CMD-GEN(R1)_DP	USP1_409
USP1	-13.03	0.392826	2.36332	416.48	5.7312	4	0.407187	CMD-GEN(R1)_DP	USP1_410
USP1	-12.99	0.267311	2.06081	436.554	9.42772	4	0.382059	CMD-GEN(R1)_DP	USP1_411
USP1	-12.99	0.266449	3.92762	465.596	8.4476	4	0.360833	CMD-GEN(R1)_DP	USP1_412
USP1	-12.96	0.338885	4.20769	474.612	4.59272	5	0.36	CMD-GEN(R1)_DP	USP1_413
USP1	-12.94	0.255346	2.29964	466.536	8.5863	5	0.359444	CMD-GEN(R1)_DP	USP1_414
USP1	-12.94	0.313657	2.30189	440.546	7.03822	4	0.380588	CMD-GEN(R1)_DP	USP1_415
USP1	-12.88	0.308731	1.8604	429.519	7.85982	5	0.390303	CMD-GEN(R1)_DP	USP1_416
USP1	-12.86	0.317464	3.30654	444.534	6.5075	4	0.378235	CMD-GEN(R1)_DP	USP1_417
USP1	-12.83	0.265157	2.52963	451.525	7.6016	3	0.366571	CMD-GEN(R1)_DP	USP1_418
USP1	-12.8	0.365721	2.83628	416.484	5.4608	3	0.4	CMD-GEN(R1)_DP	USP1_419
USP1	-12.77	0.29281	2.21335	453.541	8.11602	4	0.364857	CMD-GEN(R1)_DP	USP1_420
USP1	-12.76	0.262192	2.18837	439.558	8.61052	5	0.375294	CMD-GEN(R1)_DP	USP1_421
USP1	-12.76	0.366427	3.59397	428.539	6.06522	3	0.386667	CMD-GEN(R1)_DP	USP1_422
USP1	-12.74	0.417769	2.75307	445.522	5.1198	4	0.374706	CMD-GEN(R1)_DP	USP1_423
USP1	-12.74	0.490584	3.25095	407.517	4.97112	5	0.410968	CMD-GEN(R1)_DP	USP1_424
USP1	-12.73	0.497524	3.60939	455.513	5.3943	3	0.363714	CMD-GEN(R1)_DP	USP1_425
USP1	-12.72	0.286512	2.22015	395.505	7.6072	3	0.410323	CMD-GEN(R1)_DP	USP1_426
USP1	-12.71	0.229974	2.47519	437.498	6.8134	3	0.373824	CMD-GEN(R1)_DP	USP1_427
USP1	-12.71	0.271005	2.05953	476.579	8.4881	5	0.343514	CMD-GEN(R1)_DP	USP1_428
USP1	-12.69	0.34627	3.30809	496.574	5.20072	4	0.333947	CMD-GEN(R1)_DP	USP1_429
USP1	-12.63	0.3641	2.88629	416.524	6.68652	4	0.394688	CMD-GEN(R1)_DP	USP1_430
USP1	-12.61	0.262362	2.01681	447.581	9.21122	4	0.360286	CMD-GEN(R1)_DP	USP1_431
USP1	-12.6	0.372398	4.16157	435.531	4.7646	4	0.381818	CMD-GEN(R1)_DP	USP1_432
USP1	-12.55	0.31708	4.11353	443.634	8.2842	3	0.369118	CMD-GEN(R1)_DP	USP1_433
USP1	-12.55	0.430892	2.73629	431.539	4.18582	5	0.380303	CMD-GEN(R1)_DP	USP1_434
USP1	-12.53	0.427512	3.03191	423.476	3.6442	5	0.391562	CMD-GEN(R1)_DP	USP1_435
USP1	-12.51	0.275418	2.20669	449.553	8.1803	4	0.357429	CMD-GEN(R1)_DP	USP1_436
USP1	-12.49	0.286819	2.06513	449.553	8.5793	4	0.356857	CMD-GEN(R1)_DP	USP1_437
USP1	-12.49	0.266787	3.24829	453.541	7.3671	4	0.356857	CMD-GEN(R1)_DP	USP1_438
USP1	-12.47	0.343628	2.1774	417.508	6.74952	5	0.389688	CMD-GEN(R1)_DP	USP1_439
USP1	-12.45	0.345446	3.27466	439.558	7.6101	5	0.366176	CMD-GEN(R1)_DP	USP1_440
USP1	-12.45	0.510693	3.6612	459.553	4.842	5	0.355714	CMD-GEN(R1)_DP	USP1_441
USP1	-12.43	0.316463	3.13636	454.573	6.8069	5	0.355143	CMD-GEN(R1)_DP	USP1_442
USP1	-12.41	0.278099	2.57319	411.548	8.8006	5	0.387813	CMD-GEN(R1)_DP	USP1_443
USP1	-12.41	0.418635	4.20672	462.597	5.43862	3	0.354571	CMD-GEN(R1)_DP	USP1_444
USP1	-12.39	0.362908	2.30109	455.517	5.86962	3	0.354	CMD-GEN(R1)_DP	USP1_445
USP1	-12.35	0.353533	4.12305	475.556	4.12492	5	0.343056	CMD-GEN(R1)_DP	USP1_446
USP1	-12.35	0.453904	3.79025	432.527	4.1207	4	0.374242	CMD-GEN(R1)_DP	USP1_447
USP1	-12.33	0.427604	2.28377	403.485	5.4258	4	0.397742	CMD-GEN(R1)_DP	USP1_448
USP1	-12.32	0.33694	4.63047	497.642	6.8082	4	0.324211	CMD-GEN(R1)_DP	USP1_449

## Sheet: CMD-GEN(R2)_IP
Target	Score	QED	SAS	MW	LogP	Rotatable Bonds	Ligand Efficiency	Model	Compound
ATM	-10.17	0.721771	7.12436	389.309	1.02301	4	0.328065	CMD-GEN(R2)_IP	ATM_449
ATM	-10.09	0.505662	7.86468	386.313	0.4206	4	0.325484	CMD-GEN(R2)_IP	ATM_450
ATM	-10.09	0.63025	7.13601	376.314	0.40102	5	0.336333	CMD-GEN(R2)_IP	ATM_451
ATM	-10.01	0.519442	7.67967	374.298	0.41702	4	0.333667	CMD-GEN(R2)_IP	ATM_452
ATM	-9.95	0.694127	5.99195	379.298	0.07345	4	0.331667	CMD-GEN(R2)_IP	ATM_453
ATM	-9.84	0.555287	7.49825	399.328	0.97651	4	0.3075	CMD-GEN(R2)_IP	ATM_454
ATM	-9.79	0.540884	7.60457	372.306	1.31943	4	0.326333	CMD-GEN(R2)_IP	ATM_455
ATM	-9.77	0.547529	7.06758	378.314	0.22095	3	0.325667	CMD-GEN(R2)_IP	ATM_456
ATM	-9.77	0.660363	7.57892	388.272	0.70024	4	0.325667	CMD-GEN(R2)_IP	ATM_457
ATM	-9.74	0.653723	7.64668	374.298	0.17861	4	0.324667	CMD-GEN(R2)_IP	ATM_458
ATM	-9.68	0.68419	7.52388	386.276	1.56604	4	0.322667	CMD-GEN(R2)_IP	ATM_459
ATM	-9.61	0.782349	7.19807	390.691	1.51055	4	0.343214	CMD-GEN(R2)_IP	ATM_460
ATM	-9.6	0.52717	7.94999	384.317	1.21702	4	0.309677	CMD-GEN(R2)_IP	ATM_461
ATM	-9.6	0.659611	7.68942	374.302	0.35052	4	0.32	CMD-GEN(R2)_IP	ATM_462
ATM	-9.58	0.715704	7.1621	377.302	0.50294	4	0.319333	CMD-GEN(R2)_IP	ATM_463
ATM	-9.56	0.735401	7.9672	386.329	1.37693	4	0.308387	CMD-GEN(R2)_IP	ATM_464
ATM	-9.55	0.505112	7.69478	397.744	0.64043	4	0.318333	CMD-GEN(R2)_IP	ATM_465
ATM	-9.54	0.514727	7.33644	390.297	0.89243	4	0.307742	CMD-GEN(R2)_IP	ATM_466
ATM	-9.5	0.67535	7.61008	376.294	0.86783	4	0.316667	CMD-GEN(R2)_IP	ATM_467
ATM	-9.5	0.724949	6.98144	376.314	0.74224	4	0.316667	CMD-GEN(R2)_IP	ATM_468
ATM	-9.48	0.681186	6.97377	386.309	1.68151	4	0.305806	CMD-GEN(R2)_IP	ATM_469
ATM	-9.48	0.561162	7.74987	387.317	0.71372	4	0.305806	CMD-GEN(R2)_IP	ATM_470
ATM	-9.47	0.713718	7.35268	388.737	0.78157	4	0.326552	CMD-GEN(R2)_IP	ATM_471
ATM	-9.46	0.536989	7.21774	376.318	0.34704	4	0.315333	CMD-GEN(R2)_IP	ATM_472
ATM	-9.45	0.589334	7.45906	386.313	-0.53539	5	0.304839	CMD-GEN(R2)_IP	ATM_473
ATM	-9.43	0.808155	7.02239	377.298	-0.10989	4	0.314333	CMD-GEN(R2)_IP	ATM_474
ATM	-9.4	0.539198	7.27182	378.31	-0.01577	4	0.313333	CMD-GEN(R2)_IP	ATM_475
ATM	-9.39	0.650866	7.86841	391.304	0.5631	4	0.302903	CMD-GEN(R2)_IP	ATM_476
ATM	-9.37	0.475428	7.22438	390.297	0.62693	4	0.302258	CMD-GEN(R2)_IP	ATM_477
ATM	-9.37	0.737091	7.99453	349.288	0.29853	4	0.334643	CMD-GEN(R2)_IP	ATM_478
ATM	-9.37	0.79172	7.62151	387.321	-0.1598	4	0.302258	CMD-GEN(R2)_IP	ATM_479
ATM	-9.35	0.736449	7.77095	373.31	0.8079	4	0.311667	CMD-GEN(R2)_IP	ATM_480
ATM	-9.35	0.692228	7.81088	388.305	-0.49941	5	0.301613	CMD-GEN(R2)_IP	ATM_481
ATM	-9.35	0.580411	6.43715	375.306	0.99583	3	0.311667	CMD-GEN(R2)_IP	ATM_482
ATM	-9.35	0.665878	7.24097	388.301	0.87453	4	0.301613	CMD-GEN(R2)_IP	ATM_483
ATM	-9.34	0.499038	5.34915	384.317	0.3676	5	0.30129	CMD-GEN(R2)_IP	ATM_484
ATM	-9.34	0.64434	6.5478	378.253	1.53518	4	0.322069	CMD-GEN(R2)_IP	ATM_485
ATM	-9.32	0.645147	7.62114	384.313	0.5558	5	0.300645	CMD-GEN(R2)_IP	ATM_486
ATM	-9.29	0.582271	6.70241	395.341	0.94158	5	0.299677	CMD-GEN(R2)_IP	ATM_487
ATM	-9.29	0.556197	7.35723	375.31	0.40354	4	0.309667	CMD-GEN(R2)_IP	ATM_488
ATM	-9.28	0.645726	7.70491	378.29	0.07065	3	0.309333	CMD-GEN(R2)_IP	ATM_489
ATM	-9.26	0.567588	7.82523	377.298	0.67102	4	0.308667	CMD-GEN(R2)_IP	ATM_490
ATM	-9.26	0.571454	6.49287	394.786	1.91278	4	0.330714	CMD-GEN(R2)_IP	ATM_491
ATM	-9.23	0.688654	7.04451	381.31	0.83133	4	0.307667	CMD-GEN(R2)_IP	ATM_492
ATM	-9.23	0.540421	7.50906	388.349	0.84592	4	0.297742	CMD-GEN(R2)_IP	ATM_493
ATM	-9.22	0.652094	7.8803	374.302	0.09873	3	0.307333	CMD-GEN(R2)_IP	ATM_494
ATM	-9.22	0.56137	7.3799	388.329	1.03905	4	0.297419	CMD-GEN(R2)_IP	ATM_495
ATM	-9.21	0.535339	7.32235	390.321	0.77963	4	0.297097	CMD-GEN(R2)_IP	ATM_496
ATM	-9.21	0.610311	7.32327	382.27	0.93214	5	0.307	CMD-GEN(R2)_IP	ATM_497
ATM	-9.21	0.624793	7.32608	378.286	-0.03727	5	0.307	CMD-GEN(R2)_IP	ATM_498
PARP1	-12.86	0.260467	7.28411	392.329	-0.08663	13	0.414839	CMD-GEN(R2)_IP	PARP1_450
PARP1	-12.36	0.589236	7.4175	381.325	1.65863	5	0.412	CMD-GEN(R2)_IP	PARP1_451
PARP1	-12.17	0.56564	5.57169	376.314	1.42253	3	0.405667	CMD-GEN(R2)_IP	PARP1_452
PARP1	-12.1	0.550486	7.33418	387.341	1.27274	3	0.390323	CMD-GEN(R2)_IP	PARP1_453
PARP1	-11.99	0.538349	7.92344	382.318	1.68914	5	0.399667	CMD-GEN(R2)_IP	PARP1_454
PARP1	-11.99	0.461411	7.28707	401.364	1.34582	4	0.374688	CMD-GEN(R2)_IP	PARP1_455
PARP1	-11.89	0.223023	7.01811	390.309	1.25988	17	0.383548	CMD-GEN(R2)_IP	PARP1_456
PARP1	-11.87	0.582228	7.32342	373.314	1.32422	4	0.395667	CMD-GEN(R2)_IP	PARP1_457
PARP1	-11.82	0.621452	7.72974	390.341	1.04034	4	0.38129	CMD-GEN(R2)_IP	PARP1_458
PARP1	-11.81	0.689114	5.04012	387.333	1.10242	4	0.380968	CMD-GEN(R2)_IP	PARP1_459
PARP1	-11.77	0.521358	7.99433	411.359	1.18348	4	0.356667	CMD-GEN(R2)_IP	PARP1_460
PARP1	-11.71	0.68599	6.86791	372.322	1.78733	4	0.390333	CMD-GEN(R2)_IP	PARP1_461
PARP1	-11.7	0.469571	7.62875	377.322	1.44983	4	0.39	CMD-GEN(R2)_IP	PARP1_462
PARP1	-11.69	0.723382	7.09745	374.318	1.31612	4	0.389667	CMD-GEN(R2)_IP	PARP1_463
PARP1	-11.69	0.730929	7.58436	378.325	2.17913	4	0.389667	CMD-GEN(R2)_IP	PARP1_464
PARP1	-11.68	0.64971	4.22541	367.303	1.18955	3	0.402759	CMD-GEN(R2)_IP	PARP1_465
PARP1	-11.66	0.57554	6.97212	384.333	1.36801	6	0.376129	CMD-GEN(R2)_IP	PARP1_466
PARP1	-11.66	0.451625	7.9606	404.344	1.28124	4	0.364375	CMD-GEN(R2)_IP	PARP1_467
PARP1	-11.66	0.558017	6.89266	387.337	1.54492	4	0.376129	CMD-GEN(R2)_IP	PARP1_468
PARP1	-11.64	0.676072	3.59559	381.302	1.01502	5	0.388	CMD-GEN(R2)_IP	PARP1_469
PARP1	-11.63	0.601507	7.82409	385.341	1.87841	4	0.375161	CMD-GEN(R2)_IP	PARP1_470
PARP1	-11.53	0.477806	7.63044	371.338	1.23193	4	0.384333	CMD-GEN(R2)_IP	PARP1_471
PARP1	-11.53	0.539956	8.23839	361.319	0.18148	0	0.397586	CMD-GEN(R2)_IP	PARP1_472
PARP1	-11.52	0.650744	7.43605	371.314	1.20002	3	0.384	CMD-GEN(R2)_IP	PARP1_473
PARP1	-11.5	0.288319	7.32147	380.298	0.91127	6	0.383333	CMD-GEN(R2)_IP	PARP1_474
PARP1	-11.5	0.281513	7.61634	373.354	1.18128	4	0.383333	CMD-GEN(R2)_IP	PARP1_475
PARP1	-11.47	0.408945	7.77656	379.31	0.40044	4	0.382333	CMD-GEN(R2)_IP	PARP1_476
PARP1	-11.46	0.426162	4.81188	375.326	1.12484	4	0.382	CMD-GEN(R2)_IP	PARP1_477
PARP1	-11.42	0.208735	7.32999	386.302	1.32404	4	0.380667	CMD-GEN(R2)_IP	PARP1_478
PARP1	-11.4	0.619133	7.08128	399.348	1.24941	4	0.35625	CMD-GEN(R2)_IP	PARP1_479
PARP1	-11.4	0.50677	7.66297	386.329	1.04624	5	0.367742	CMD-GEN(R2)_IP	PARP1_480
PARP1	-11.39	0.468987	7.86891	385.341	1.35321	4	0.367419	CMD-GEN(R2)_IP	PARP1_481
PARP1	-11.38	0.475983	7.81989	385.337	2.0286	4	0.367097	CMD-GEN(R2)_IP	PARP1_482
PARP1	-11.37	0.808696	6.32926	360.311	1.31464	4	0.392069	CMD-GEN(R2)_IP	PARP1_483
PARP1	-11.36	0.515125	6.78039	390.336	1.75982	5	0.366452	CMD-GEN(R2)_IP	PARP1_484
PARP1	-11.36	0.631148	6.98888	388.345	1.45431	4	0.366452	CMD-GEN(R2)_IP	PARP1_485
PARP1	-11.35	0.593539	7.87556	388.345	1.2031	4	0.366129	CMD-GEN(R2)_IP	PARP1_486
PARP1	-11.34	0.47778	6.70707	371.338	1.23023	4	0.378	CMD-GEN(R2)_IP	PARP1_487
PARP1	-11.32	0.475691	7.36015	382.309	1.79343	4	0.377333	CMD-GEN(R2)_IP	PARP1_488
PARP1	-11.32	0.773185	7.79071	396.344	1.65691	4	0.35375	CMD-GEN(R2)_IP	PARP1_489
PARP1	-11.31	0.521999	7.7452	404.344	0.91924	4	0.353438	CMD-GEN(R2)_IP	PARP1_490
PARP1	-11.3	0.370552	7.80892	373.33	1.74022	4	0.376667	CMD-GEN(R2)_IP	PARP1_491
PARP1	-11.28	0.68768	7.26913	390.308	1.26808	4	0.376	CMD-GEN(R2)_IP	PARP1_492
PARP1	-11.27	0.779511	8.00957	367.294	1.63644	1	0.388621	CMD-GEN(R2)_IP	PARP1_493
PARP1	-11.26	0.419443	7.83808	384.333	2.49972	4	0.363226	CMD-GEN(R2)_IP	PARP1_494
PARP1	-11.26	0.346374	7.60358	384.306	0.30415	4	0.375333	CMD-GEN(R2)_IP	PARP1_495
PARP1	-11.26	0.538875	7.95461	388.345	0.95551	4	0.363226	CMD-GEN(R2)_IP	PARP1_496
PARP1	-11.25	0.419244	7.53917	377.314	1.43381	5	0.375	CMD-GEN(R2)_IP	PARP1_497
PARP1	-11.25	0.545966	7.23842	376.33	0.80063	4	0.375	CMD-GEN(R2)_IP	PARP1_498
PARP1	-11.25	0.710157	7.99735	377.318	1.63383	4	0.375	CMD-GEN(R2)_IP	PARP1_499
USP1	-11.52	0.546487	7.58081	384.337	1.36532	5	0.371613	CMD-GEN(R2)_IP	USP1_450
USP1	-11.4	0.577755	7.85645	373.31	0.87112	4	0.38	CMD-GEN(R2)_IP	USP1_451
USP1	-11.37	0.548033	8.25102	368.314	1.68629	4	0.379	CMD-GEN(R2)_IP	USP1_452
USP1	-11.35	0.563455	6.39097	374.318	1.19363	4	0.378333	CMD-GEN(R2)_IP	USP1_453
USP1	-11.33	0.58299	6.3661	418.354	1.09749	5	0.333235	CMD-GEN(R2)_IP	USP1_454
USP1	-11.3	0.716655	4.88929	373.31	0.72918	5	0.376667	CMD-GEN(R2)_IP	USP1_455
USP1	-11.29	0.546103	5.66079	386.333	0.87152	4	0.364194	CMD-GEN(R2)_IP	USP1_456
USP1	-11.28	0.577401	7.42475	373.31	1.58981	5	0.376	CMD-GEN(R2)_IP	USP1_457
USP1	-11.23	0.540447	7.61781	360.315	1.05994	4	0.387241	CMD-GEN(R2)_IP	USP1_458
USP1	-11.19	0.527668	5.96075	392.309	0.99943	5	0.360968	CMD-GEN(R2)_IP	USP1_459
USP1	-11.15	0.559551	7.15725	379.294	1.14643	5	0.371667	CMD-GEN(R2)_IP	USP1_460
USP1	-11.14	0.535528	7.98233	397.304	1.63934	5	0.359355	CMD-GEN(R2)_IP	USP1_461
USP1	-11.12	0.746807	7.41045	358.295	0.7339	3	0.383448	CMD-GEN(R2)_IP	USP1_462
USP1	-11.12	0.508492	6.8564	386.309	0.76522	5	0.35871	CMD-GEN(R2)_IP	USP1_463
USP1	-11.12	0.677151	7.25552	376.29	0.85453	4	0.370667	CMD-GEN(R2)_IP	USP1_464
USP1	-11.07	0.562095	7.65062	376.314	1.22064	4	0.369	CMD-GEN(R2)_IP	USP1_465
USP1	-11.06	0.55409	7.32332	378.306	1.82573	5	0.368667	CMD-GEN(R2)_IP	USP1_466
USP1	-11.06	0.56078	7.61639	374.318	1.05763	4	0.368667	CMD-GEN(R2)_IP	USP1_467
USP1	-11.05	0.469109	7.80694	383.325	1.1659	8	0.356452	CMD-GEN(R2)_IP	USP1_468
USP1	-11.03	0.551554	7.25825	382.294	1.46034	4	0.367667	CMD-GEN(R2)_IP	USP1_469
USP1	-11.01	0.709293	7.38451	387.317	0.97721	5	0.355161	CMD-GEN(R2)_IP	USP1_470
USP1	-10.99	0.57048	7.52184	375.306	1.35963	5	0.366333	CMD-GEN(R2)_IP	USP1_471
USP1	-10.99	0.546231	7.93244	371.318	1.06552	4	0.366333	CMD-GEN(R2)_IP	USP1_472
USP1	-10.94	0.526793	7.28653	382.29	1.87885	4	0.364667	CMD-GEN(R2)_IP	USP1_473
USP1	-10.94	0.502018	6.97985	405.285	1.06337	5	0.352903	CMD-GEN(R2)_IP	USP1_474
USP1	-10.93	0.584309	7.9537	380.297	1.5235	4	0.364333	CMD-GEN(R2)_IP	USP1_475
USP1	-10.92	0.709293	7.38451	387.317	0.97721	5	0.352258	CMD-GEN(R2)_IP	USP1_476
USP1	-10.92	0.538259	7.60125	391.305	0.58674	5	0.352258	CMD-GEN(R2)_IP	USP1_477
USP1	-10.89	0.539613	7.65285	394.305	0.77292	5	0.35129	CMD-GEN(R2)_IP	USP1_478
USP1	-10.88	0.521768	7.72176	390.317	0.50902	5	0.350968	CMD-GEN(R2)_IP	USP1_479
USP1	-10.87	0.68882	7.79133	376.29	1.54391	4	0.362333	CMD-GEN(R2)_IP	USP1_480
USP1	-10.84	0.591448	7.80628	375.302	1.82671	4	0.361333	CMD-GEN(R2)_IP	USP1_481
USP1	-10.84	0.596367	7.95476	371.314	1.9516	4	0.361333	CMD-GEN(R2)_IP	USP1_482
USP1	-10.82	0.502798	6.2965	392.313	0.04912	5	0.349032	CMD-GEN(R2)_IP	USP1_483
USP1	-10.81	0.591428	7.93635	363.291	1.16303	4	0.372759	CMD-GEN(R2)_IP	USP1_484
USP1	-10.81	0.722884	7.75408	374.318	1.30631	4	0.360333	CMD-GEN(R2)_IP	USP1_485
USP1	-10.81	0.572165	7.27073	379.29	1.75872	5	0.360333	CMD-GEN(R2)_IP	USP1_486
USP1	-10.8	0.526934	7.97817	413.335	0.91369	5	0.327273	CMD-GEN(R2)_IP	USP1_487
USP1	-10.77	0.52261	5.04834	387.317	1.17232	5	0.347419	CMD-GEN(R2)_IP	USP1_488
USP1	-10.76	0.796176	6.17327	365.287	0.42135	4	0.371034	CMD-GEN(R2)_IP	USP1_489
USP1	-10.76	0.531607	7.48861	380.278	1.20935	4	0.358667	CMD-GEN(R2)_IP	USP1_490
USP1	-10.74	0.497937	7.67992	402.328	1.78073	5	0.335625	CMD-GEN(R2)_IP	USP1_491
USP1	-10.74	0.670398	7.83471	372.322	0.92993	4	0.358	CMD-GEN(R2)_IP	USP1_492
USP1	-10.73	0.566911	7.6052	375.31	0.67052	4	0.357667	CMD-GEN(R2)_IP	USP1_493
USP1	-10.73	0.54091	7.43542	391.309	0.77463	5	0.346129	CMD-GEN(R2)_IP	USP1_494
USP1	-10.7	0.706083	7.93053	387.317	0.86881	5	0.345161	CMD-GEN(R2)_IP	USP1_495
USP1	-10.7	0.717629	7.67713	364.298	1.73464	4	0.368966	CMD-GEN(R2)_IP	USP1_496
USP1	-10.69	0.532512	7.79755	366.294	0.82643	5	0.368621	CMD-GEN(R2)_IP	USP1_497
USP1	-10.69	0.619982	6.62771	387.337	1.42912	5	0.344839	CMD-GEN(R2)_IP	USP1_498
USP1	-10.69	0.580838	6.73613	364.299	1.92324	4	0.368621	CMD-GEN(R2)_IP	USP1_499

[truncated: 18 more sheets: CMD-GEN(R2)_DP, phar_ATM1, phar_ATM2, phar_ATM3, phar_ATM4, phar_ATM5, phar_PARP1_1, phar_PARP1_2, phar_PARP1_3, phar_PARP1_4, phar_PARP1_5, phar_USP1_1, phar_USP1_2, phar_USP1_3, phar_USP1_4, phar_USP1_5, PARP1_select, PARP2_select]
